# Supplementary material for: Schiff bases containing a furoxan moiety as potential nitric oxide donors in plant tissues
Source: PLoS One. 2018 Jul 10;13(7):e0198121. doi: 10.1371/journal.pone.0198121 (PMC6038987; doi:10.1371/journal.pone.0198121)
Supplement: S1 File — (CIF) [file pone.0198121.s001.cif]

data_shi_3304_alni
_audit_creation_date              2017-06-18
_audit_creation_method
;
Olex2 1.2
(compiled 2017.03.28 svn.r3405 for OlexSys, GUI svn.r5337)
;
_publ_contact_author_address      ?
_publ_contact_author_email        ?
_publ_contact_author_id_orcid     ?
_publ_contact_author_name         ''
_publ_contact_author_phone        ?
_publ_section_references
;
Dolomanov, O.V., Bourhis, L.J., Gildea, R.J, Howard, J.A.K. & Puschmann, H.
 (2009), J. Appl. Cryst. 42, 339-341.

Sheldrick, G.M. (2015). Acta Cryst. C71, 3-8.
;
_chemical_name_common             ?
_chemical_name_systematic
;
 ? 
;
_chemical_formula_moiety          'C13 H16 N4 O4 S'
_chemical_formula_sum             'C13 H16 N4 O4 S'
_chemical_formula_weight          324.36
_chemical_melting_point           ?
_chemical_oxdiff_formula          'C20 H20 N4 O4 S1'
_chemical_oxdiff_usercomment      TSA_6
loop_
  _atom_type_symbol
  _atom_type_description
  _atom_type_scat_dispersion_real
  _atom_type_scat_dispersion_imag
  _atom_type_scat_source
 'C' 'C' 0.0033 0.0016 'International Tables Vol C Tables 4.2.6.8 and 6.1.1.4'
 'H' 'H' 0.0000 0.0000 'International Tables Vol C Tables 4.2.6.8 and 6.1.1.4'
 'N' 'N' 0.0061 0.0033 'International Tables Vol C Tables 4.2.6.8 and 6.1.1.4'
 'O' 'O' 0.0106 0.0060 'International Tables Vol C Tables 4.2.6.8 and 6.1.1.4'
 'S' 'S' 0.1246 0.1234 'International Tables Vol C Tables 4.2.6.8 and 6.1.1.4'

_space_group_crystal_system       'monoclinic'
_space_group_IT_number            14
_space_group_name_H-M_alt         'P 1 21/n 1'
_space_group_name_Hall            '-P 2yn'
loop_
  _space_group_symop_id
  _space_group_symop_operation_xyz
 1 'x, y, z'
 2 '-x+1/2, y+1/2, -z+1/2'
 3 '-x, -y, -z'
 4 'x-1/2, -y-1/2, z-1/2'

_cell_length_a                    7.8827(6)
_cell_length_b                    18.4644(14)
_cell_length_c                    10.6000(8)
_cell_angle_alpha                 90.00
_cell_angle_beta                  110.634(9)
_cell_angle_gamma                 90.00
_cell_volume                      1443.85(18)
_cell_formula_units_Z             4
_cell_measurement_reflns_used     1732
_cell_measurement_temperature     200.00(10)
_cell_measurement_theta_max       27.6830
_cell_measurement_theta_min       2.3220
_exptl_absorpt_coefficient_mu     0.249
_exptl_absorpt_correction_T_max   1.00000
_exptl_absorpt_correction_T_min   0.73910
_exptl_absorpt_correction_type    multi-scan
_exptl_absorpt_process_details
;
CrysAlisPro 1.171.38.41 (Rigaku Oxford Diffraction, 2015)
Empirical absorption correction using spherical harmonics,
 implemented in SCALE3 ABSPACK scaling algorithm.
;
_exptl_crystal_colour             'clear light colourless'
_exptl_crystal_colour_lustre      clear
_exptl_crystal_colour_modifier    light
_exptl_crystal_colour_primary     colourless
_exptl_crystal_density_diffrn     1.492
_exptl_crystal_density_meas       ?
_exptl_crystal_density_method     'not measured'
_exptl_crystal_description        prism
_exptl_crystal_F_000              680
_exptl_crystal_size_max           0.45
_exptl_crystal_size_mid           0.25
_exptl_crystal_size_min           0.15
_exptl_special_details
;
 ? 
;
_diffrn_reflns_av_R_equivalents   0.0303
_diffrn_reflns_av_unetI/netI      0.0558
_diffrn_reflns_limit_h_max        9
_diffrn_reflns_limit_h_min        -9
_diffrn_reflns_limit_k_max        13
_diffrn_reflns_limit_k_min        -21
_diffrn_reflns_limit_l_max        12
_diffrn_reflns_limit_l_min        -11
_diffrn_reflns_number             5578
_diffrn_reflns_theta_full         25.02
_diffrn_reflns_theta_max          25.02
_diffrn_reflns_theta_min          2.21
_diffrn_ambient_environment       N~2~
_diffrn_ambient_temperature       200.00(10)
_diffrn_detector                  'CCD plate'
_diffrn_detector_area_resol_mean  8.0797
_diffrn_detector_type             Eos
_diffrn_measured_fraction_theta_full 0.998
_diffrn_measured_fraction_theta_max 0.998
_diffrn_measurement_details
;
List of Runs (angles in degrees, time in seconds):

  # Type    Start    End  Width  t~exp~   \w     \q     \k     \f   Frames
--------------------------------------------------------------------------
  1  \w    -16.00  23.00   1.00    5.00    --  -15.76 -99.00  30.00   39
  2  \w    -11.00  17.00   1.00    5.00    --  -15.76 -99.00-120.00   28
  3  \w    -50.00  59.00   1.00    5.00    --   17.94   0.00-120.00  109
  4  \w    -67.00 -32.00   1.00    5.00    --  -15.76 178.00 -60.00   35
;
_diffrn_measurement_device        'four-circle diffractometer'
_diffrn_measurement_device_type   'Xcalibur, Eos'
_diffrn_measurement_method        '\w scans'
_diffrn_orient_matrix_type
'CrysAlisPro convention (1999,Acta A55,543-557)'
_diffrn_orient_matrix_UB_11       -0.0252984000
_diffrn_orient_matrix_UB_12       -0.0361781000
_diffrn_orient_matrix_UB_13       -0.0205125000
_diffrn_orient_matrix_UB_21       -0.0828849000
_diffrn_orient_matrix_UB_22       0.0051195000
_diffrn_orient_matrix_UB_23       0.0110254000
_diffrn_orient_matrix_UB_31       -0.0417038000
_diffrn_orient_matrix_UB_32       0.0118382000
_diffrn_orient_matrix_UB_33       -0.0676027000
_diffrn_radiation_monochromator   graphite
_diffrn_radiation_probe           x-ray
_diffrn_radiation_type            MoK\a
_diffrn_radiation_wavelength      0.71073
_diffrn_source                    'fine-focus sealed X-ray tube'
_diffrn_source_type               'Enhance (Mo) X-ray Source'
_diffrn_standards_decay_%         ?
_diffrn_standards_interval_count  ?
_diffrn_standards_interval_time   ?
_diffrn_standards_number          ?
_reflns_number_gt                 2029
_reflns_number_total              2550
_reflns_odcompleteness_completeness 99.97
_reflns_odcompleteness_iscentric  1
_reflns_odcompleteness_theta      26.32
_reflns_threshold_expression      >2sigma(I)
_computing_cell_refinement        'CrysAlisPro 1.171.38.41 (Rigaku OD, 2015)'
_computing_data_collection        'CrysAlisPro 1.171.38.41 (Rigaku OD, 2015)'
_computing_data_reduction         'CrysAlisPro 1.171.38.41 (Rigaku OD, 2015)'
_computing_molecular_graphics     'Olex2 (Dolomanov et al., 2009)'
_computing_publication_material   'Olex2 (Dolomanov et al., 2009)'
_computing_structure_refinement   'ShelXL (Sheldrick, 2015)'
_computing_structure_solution     'ShelXT (Sheldrick, 2015)'
_refine_diff_density_max          0.406
_refine_diff_density_min          -0.365
_refine_diff_density_rms          0.061
_refine_ls_extinction_coef        ?
_refine_ls_extinction_method      none
_refine_ls_goodness_of_fit_ref    1.053
_refine_ls_hydrogen_treatment     constr
_refine_ls_matrix_type            full
_refine_ls_number_parameters      203
_refine_ls_number_reflns          2550
_refine_ls_number_restraints      0
_refine_ls_R_factor_all           0.0706
_refine_ls_R_factor_gt            0.0534
_refine_ls_restrained_S_all       1.053
_refine_ls_shift/su_max           0.001
_refine_ls_shift/su_mean          0.000
_refine_ls_structure_factor_coef  Fsqd
_refine_ls_weighting_details
'calc w=1/[\s^2^(Fo^2^)+(0.0479P)^2^+0.7351P] where P=(Fo^2^+2Fc^2^)/3'
_refine_ls_weighting_scheme       calc
_refine_ls_wR_factor_gt           0.1125
_refine_ls_wR_factor_ref          0.1214
_refine_special_details
;
 Refinement of F^2^ against ALL reflections.  The weighted R-factor wR and 
 goodness of fit S are based on F^2^, conventional R-factors R are based 
 on F, with F set to zero for negative F^2^. The threshold expression of 
 F^2^ > 2sigma(F^2^) is used only for calculating R-factors(gt) etc. and is 
 not relevant to the choice of reflections for refinement.  R-factors based 
 on F^2^ are statistically about twice as large as those based on F, and R- 
 factors based on ALL data will be even larger. 
;
_olex2_refinement_description
;
1. Fixed Uiso
 At 1.2 times of:
  All C(H) groups, All N(H) groups
 At 1.5 times of:
  All C(H,H,H) groups
2.a Aromatic/amide H refined with riding coordinates:
 N4(H4), C3(H3), C5(H5), C10(H10)
2.b Idealised Me refined as rotating group:
 C7(H7A,H7B,H7C), C8(H8A,H8B,H8C), C9(H9A,H9B,H9C), C13(H13A,H13B,H13C)
;
_atom_sites_solution_hydrogens    geom
_atom_sites_solution_primary      direct
_atom_sites_solution_secondary    difmap
loop_
  _atom_site_label
  _atom_site_type_symbol
  _atom_site_fract_x
  _atom_site_fract_y
  _atom_site_fract_z
  _atom_site_U_iso_or_equiv
  _atom_site_adp_type
  _atom_site_occupancy
  _atom_site_calc_flag
  _atom_site_disorder_assembly
  _atom_site_disorder_group
  _atom_site_refinement_flags_posn
 S1 S 1.00155(9) 0.52532(4) 0.68996(7) 0.0240(2) Uani 1 d . . .
 O1 O 0.0956(3) 0.71657(13) 0.3994(2) 0.0441(6) Uani 1 d . . .
 O2 O 0.2807(3) 0.73552(12) 0.27646(19) 0.0367(6) Uani 1 d . . .
 O3 O 0.8994(3) 0.46386(11) 0.62141(19) 0.0332(5) Uani 1 d . . .
 O4 O 1.1945(3) 0.52018(12) 0.73087(19) 0.0335(5) Uani 1 d . . .
 N1 N 0.2493(3) 0.70830(14) 0.3953(2) 0.0303(6) Uani 1 d . . .
 N2 N 0.4579(3) 0.72052(14) 0.2930(2) 0.0322(6) Uani 1 d . . .
 N3 N 0.7722(3) 0.61874(13) 0.5509(2) 0.0229(6) Uani 1 d . . .
 N4 N 0.9510(3) 0.59800(13) 0.5914(2) 0.0262(6) Uani 1 d . . .
 H4 H 1.0301 0.6208 0.5676 0.031 Uiso 1 calc . . R
 C1 C 0.9284(3) 0.55350(15) 0.8220(2) 0.0192(6) Uani 1 d . . .
 C2 C 1.0361(3) 0.60426(15) 0.9155(2) 0.0214(6) Uani 1 d . . .
 C3 C 0.9697(4) 0.63073(16) 1.0120(3) 0.0249(7) Uani 1 d . . .
 H3 H 1.0400 0.6636 1.0754 0.030 Uiso 1 calc . . R
 C4 C 0.8041(4) 0.61037(15) 1.0176(2) 0.0229(6) Uani 1 d . . .
 C5 C 0.7031(4) 0.55947(16) 0.9253(2) 0.0237(7) Uani 1 d . . .
 H5 H 0.5927 0.5446 0.9298 0.028 Uiso 1 calc . . R
 C6 C 0.7594(4) 0.52982(15) 0.8265(3) 0.0221(6) Uani 1 d . . .
 C7 C 0.6369(4) 0.47471(17) 0.7344(3) 0.0328(8) Uani 1 d . . .
 H7A H 0.6978 0.4288 0.7468 0.049 Uiso 1 calc . . GR
 H7B H 0.6064 0.4900 0.6426 0.049 Uiso 1 calc . . GR
 H7C H 0.5283 0.4701 0.7551 0.049 Uiso 1 calc . . GR
 C8 C 0.7341(4) 0.64311(18) 1.1205(3) 0.0322(7) Uani 1 d . . .
 H8A H 0.6485 0.6807 1.0788 0.048 Uiso 1 calc . . GR
 H8B H 0.8335 0.6632 1.1934 0.048 Uiso 1 calc . . GR
 H8C H 0.6758 0.6063 1.1546 0.048 Uiso 1 calc . . GR
 C9 C 1.2183(4) 0.63211(18) 0.9196(3) 0.0337(8) Uani 1 d . . .
 H9A H 1.3040 0.5930 0.9411 0.051 Uiso 1 calc . . GR
 H9B H 1.2596 0.6692 0.9871 0.051 Uiso 1 calc . . GR
 H9C H 1.2069 0.6519 0.8332 0.051 Uiso 1 calc . . GR
 C10 C 0.7155(4) 0.66335(16) 0.4530(3) 0.0245(7) Uani 1 d . . .
 H10 H 0.7927 0.6801 0.4103 0.029 Uiso 1 calc . . R
 C11 C 0.5284(4) 0.68763(15) 0.4094(3) 0.0229(6) Uani 1 d . . .
 C12 C 0.4015(4) 0.67974(16) 0.4757(3) 0.0252(7) Uani 1 d . . .
 C13 C 0.4137(4) 0.64922(18) 0.6077(3) 0.0335(8) Uani 1 d . . .
 H13A H 0.3337 0.6753 0.6419 0.050 Uiso 1 calc . . GR
 H13B H 0.5360 0.6535 0.6700 0.050 Uiso 1 calc . . GR
 H13C H 0.3795 0.5991 0.5970 0.050 Uiso 1 calc . . GR

loop_
  _atom_site_aniso_label
  _atom_site_aniso_U_11
  _atom_site_aniso_U_22
  _atom_site_aniso_U_33
  _atom_site_aniso_U_23
  _atom_site_aniso_U_13
  _atom_site_aniso_U_12
 S1 0.0240(4) 0.0252(4) 0.0262(4) -0.0018(3) 0.0132(3) 0.0035(3)
 O1 0.0184(11) 0.0518(17) 0.0589(14) -0.0111(12) 0.0098(10) -0.0008(11)
 O2 0.0299(12) 0.0408(15) 0.0312(11) -0.0002(10) 0.0004(9) 0.0058(11)
 O3 0.0413(12) 0.0288(13) 0.0370(11) -0.0108(9) 0.0231(10) -0.0029(10)
 O4 0.0260(11) 0.0395(14) 0.0389(11) 0.0045(10) 0.0164(9) 0.0096(10)
 N1 0.0235(13) 0.0311(16) 0.0337(14) -0.0081(11) 0.0067(11) -0.0042(12)
 N2 0.0298(14) 0.0344(16) 0.0281(13) -0.0007(11) 0.0048(11) 0.0026(12)
 N3 0.0212(12) 0.0256(14) 0.0237(12) -0.0039(10) 0.0104(10) -0.0004(11)
 N4 0.0192(12) 0.0339(16) 0.0288(12) 0.0033(11) 0.0128(10) -0.0013(11)
 C1 0.0200(14) 0.0192(15) 0.0190(13) -0.0004(11) 0.0079(11) 0.0043(12)
 C2 0.0176(13) 0.0228(16) 0.0222(13) 0.0032(12) 0.0050(11) 0.0028(12)
 C3 0.0271(15) 0.0222(16) 0.0203(13) -0.0026(12) 0.0020(12) 0.0036(13)
 C4 0.0267(15) 0.0234(17) 0.0178(13) 0.0034(12) 0.0068(11) 0.0070(13)
 C5 0.0215(14) 0.0273(18) 0.0259(14) 0.0052(12) 0.0127(12) 0.0025(13)
 C6 0.0240(14) 0.0205(16) 0.0215(13) 0.0018(12) 0.0075(11) 0.0008(13)
 C7 0.0290(16) 0.035(2) 0.0364(16) -0.0099(14) 0.0138(13) -0.0069(15)
 C8 0.0396(18) 0.0334(19) 0.0269(15) -0.0032(13) 0.0159(14) 0.0016(15)
 C9 0.0229(15) 0.034(2) 0.0419(18) -0.0075(14) 0.0082(14) -0.0032(14)
 C10 0.0243(15) 0.0307(18) 0.0219(14) -0.0036(13) 0.0123(12) -0.0020(13)
 C11 0.0259(15) 0.0211(16) 0.0206(14) -0.0040(12) 0.0068(12) -0.0040(13)
 C12 0.0210(14) 0.0261(18) 0.0269(15) -0.0072(12) 0.0065(12) -0.0026(13)
 C13 0.0286(16) 0.039(2) 0.0365(17) 0.0018(15) 0.0159(14) -0.0023(15)

_geom_special_details
;
 All esds (except the esd in the dihedral angle between two l.s. planes) 
 are estimated using the full covariance matrix.  The cell esds are taken 
 into account individually in the estimation of esds in distances, angles 
 and torsion angles; correlations between esds in cell parameters are only 
 used when they are defined by crystal symmetry.  An approximate (isotropic) 
 treatment of cell esds is used for estimating esds involving l.s. planes. 
;
loop_
  _geom_bond_atom_site_label_1
  _geom_bond_atom_site_label_2
  _geom_bond_distance
  _geom_bond_site_symmetry_2
  _geom_bond_publ_flag
 S1 O3 1.433(2) . ?
 S1 O4 1.4301(19) . ?
 S1 N4 1.661(2) . ?
 S1 C1 1.770(3) . ?
 O1 N1 1.237(3) . ?
 O2 N1 1.456(3) . ?
 O2 N2 1.373(3) . ?
 N1 C12 1.313(3) . ?
 N2 C11 1.311(3) . ?
 N3 N4 1.375(3) . ?
 N3 C10 1.276(3) . ?
 N4 H4 0.8600 . ?
 C1 C2 1.410(4) . ?
 C1 C6 1.419(4) . ?
 C2 C3 1.391(4) . ?
 C2 C9 1.511(4) . ?
 C3 H3 0.9300 . ?
 C3 C4 1.380(4) . ?
 C4 C5 1.388(4) . ?
 C4 C8 1.511(4) . ?
 C5 H5 0.9300 . ?
 C5 C6 1.386(4) . ?
 C6 C7 1.502(4) . ?
 C7 H7A 0.9600 . ?
 C7 H7B 0.9600 . ?
 C7 H7C 0.9600 . ?
 C8 H8A 0.9600 . ?
 C8 H8B 0.9600 . ?
 C8 H8C 0.9600 . ?
 C9 H9A 0.9600 . ?
 C9 H9B 0.9600 . ?
 C9 H9C 0.9600 . ?
 C10 H10 0.9300 . ?
 C10 C11 1.452(4) . ?
 C11 C12 1.418(4) . ?
 C12 C13 1.480(4) . ?
 C13 H13A 0.9600 . ?
 C13 H13B 0.9600 . ?
 C13 H13C 0.9600 . ?

loop_
  _geom_angle_atom_site_label_1
  _geom_angle_atom_site_label_2
  _geom_angle_atom_site_label_3
  _geom_angle
  _geom_angle_site_symmetry_1
  _geom_angle_site_symmetry_3
  _geom_angle_publ_flag
 O3 S1 N4 110.71(12) . . ?
 O3 S1 C1 110.63(12) . . ?
 O4 S1 O3 116.68(13) . . ?
 O4 S1 N4 103.79(12) . . ?
 O4 S1 C1 112.82(12) . . ?
 N4 S1 C1 100.78(12) . . ?
 N2 O2 N1 107.19(18) . . ?
 O1 N1 O2 117.0(2) . . ?
 O1 N1 C12 135.2(3) . . ?
 C12 N1 O2 107.8(2) . . ?
 C11 N2 O2 106.8(2) . . ?
 C10 N3 N4 117.4(2) . . ?
 S1 N4 H4 122.8 . . ?
 N3 N4 S1 114.45(18) . . ?
 N3 N4 H4 122.8 . . ?
 C2 C1 S1 117.9(2) . . ?
 C2 C1 C6 121.4(2) . . ?
 C6 C1 S1 120.51(19) . . ?
 C1 C2 C9 125.2(2) . . ?
 C3 C2 C1 117.4(2) . . ?
 C3 C2 C9 117.3(2) . . ?
 C2 C3 H3 118.6 . . ?
 C4 C3 C2 122.9(3) . . ?
 C4 C3 H3 118.6 . . ?
 C3 C4 C5 118.1(2) . . ?
 C3 C4 C8 120.9(3) . . ?
 C5 C4 C8 121.0(3) . . ?
 C4 C5 H5 118.5 . . ?
 C6 C5 C4 122.9(3) . . ?
 C6 C5 H5 118.5 . . ?
 C1 C6 C7 125.7(2) . . ?
 C5 C6 C1 117.3(2) . . ?
 C5 C6 C7 117.0(3) . . ?
 C6 C7 H7A 109.5 . . ?
 C6 C7 H7B 109.5 . . ?
 C6 C7 H7C 109.5 . . ?
 H7A C7 H7B 109.5 . . ?
 H7A C7 H7C 109.5 . . ?
 H7B C7 H7C 109.5 . . ?
 C4 C8 H8A 109.5 . . ?
 C4 C8 H8B 109.5 . . ?
 C4 C8 H8C 109.5 . . ?
 H8A C8 H8B 109.5 . . ?
 H8A C8 H8C 109.5 . . ?
 H8B C8 H8C 109.5 . . ?
 C2 C9 H9A 109.5 . . ?
 C2 C9 H9B 109.5 . . ?
 C2 C9 H9C 109.5 . . ?
 H9A C9 H9B 109.5 . . ?
 H9A C9 H9C 109.5 . . ?
 H9B C9 H9C 109.5 . . ?
 N3 C10 H10 120.5 . . ?
 N3 C10 C11 118.9(2) . . ?
 C11 C10 H10 120.5 . . ?
 N2 C11 C10 119.3(3) . . ?
 N2 C11 C12 112.0(3) . . ?
 C12 C11 C10 128.7(2) . . ?
 N1 C12 C11 106.3(2) . . ?
 N1 C12 C13 120.5(3) . . ?
 C11 C12 C13 133.3(3) . . ?
 C12 C13 H13A 109.5 . . ?
 C12 C13 H13B 109.5 . . ?
 C12 C13 H13C 109.5 . . ?
 H13A C13 H13B 109.5 . . ?
 H13A C13 H13C 109.5 . . ?
 H13B C13 H13C 109.5 . . ?

loop_
  _geom_torsion_atom_site_label_1
  _geom_torsion_atom_site_label_2
  _geom_torsion_atom_site_label_3
  _geom_torsion_atom_site_label_4
  _geom_torsion
  _geom_torsion_site_symmetry_1
  _geom_torsion_site_symmetry_2
  _geom_torsion_site_symmetry_3
  _geom_torsion_site_symmetry_4
  _geom_torsion_publ_flag
 S1 C1 C2 C3 174.6(2) . . . . ?
 S1 C1 C2 C9 -5.5(4) . . . . ?
 S1 C1 C6 C5 -174.0(2) . . . . ?
 S1 C1 C6 C7 6.7(4) . . . . ?
 O1 N1 C12 C11 179.7(3) . . . . ?
 O1 N1 C12 C13 -1.5(5) . . . . ?
 O2 N1 C12 C11 -0.6(3) . . . . ?
 O2 N1 C12 C13 178.2(2) . . . . ?
 O2 N2 C11 C10 178.5(2) . . . . ?
 O2 N2 C11 C12 -0.3(3) . . . . ?
 O3 S1 N4 N3 60.8(2) . . . . ?
 O3 S1 C1 C2 168.3(2) . . . . ?
 O3 S1 C1 C6 -16.6(3) . . . . ?
 O4 S1 N4 N3 -173.24(17) . . . . ?
 O4 S1 C1 C2 35.5(3) . . . . ?
 O4 S1 C1 C6 -149.3(2) . . . . ?
 N1 O2 N2 C11 0.0(3) . . . . ?
 N2 O2 N1 O1 -179.8(2) . . . . ?
 N2 O2 N1 C12 0.4(3) . . . . ?
 N2 C11 C12 N1 0.6(3) . . . . ?
 N2 C11 C12 C13 -177.9(3) . . . . ?
 N3 C10 C11 N2 -165.5(3) . . . . ?
 N3 C10 C11 C12 13.1(5) . . . . ?
 N4 S1 C1 C2 -74.6(2) . . . . ?
 N4 S1 C1 C6 100.6(2) . . . . ?
 N4 N3 C10 C11 -178.7(2) . . . . ?
 C1 S1 N4 N3 -56.3(2) . . . . ?
 C1 C2 C3 C4 -1.1(4) . . . . ?
 C2 C1 C6 C5 1.0(4) . . . . ?
 C2 C1 C6 C7 -178.3(3) . . . . ?
 C2 C3 C4 C5 2.1(4) . . . . ?
 C2 C3 C4 C8 -177.3(3) . . . . ?
 C3 C4 C5 C6 -1.5(4) . . . . ?
 C4 C5 C6 C1 0.0(4) . . . . ?
 C4 C5 C6 C7 179.4(3) . . . . ?
 C6 C1 C2 C3 -0.5(4) . . . . ?
 C6 C1 C2 C9 179.4(3) . . . . ?
 C8 C4 C5 C6 177.9(3) . . . . ?
 C9 C2 C3 C4 179.0(3) . . . . ?
 C10 N3 N4 S1 -164.9(2) . . . . ?
 C10 C11 C12 N1 -178.1(3) . . . . ?
 C10 C11 C12 C13 3.4(5) . . . . ?

loop_
  _refln_index_h
  _refln_index_k
  _refln_index_l
  _refln_F_squared_meas
  _refln_F_squared_sigma
  _refln_scale_group_code
 0 0 1 95.3205 56.0488 1
 0 0 -1 6.08105 21.6409 1
 0 0 2 2313.87 284.439 1
 0 0 -2 2635.02 298.756 1
 0 0 3 -66.433 61.6538 1
 0 0 3 54.6379 47.2274 3
 0 0 -3 137.285 75.7589 3
 0 0 -4 14739.2 556.321 3
 0 0 4 14079.8 536.223 3
 0 0 4 14347.5 980.895 1
 0 0 5 42.1712 63.9613 3
 0 0 5 60.2204 118.872 4
 0 0 -5 50.8134 69.8051 3
 0 0 5 -80.1636 134.61 1
 0 0 -6 48245.1 1185.37 3
 0 0 6 47995.5 1151.19 3
 0 0 6 51496 2268.77 1
 0 0 -7 187.65 108.177 3
 0 0 7 8.97114 197.894 1
 0 0 7 6.70009 52.612 3
 0 0 8 9022.17 1119.67 1
 0 0 9 -192.559 313.653 1
 0 0 10 34083.2 2426.4 1
 0 0 11 143.908 300.746 1
 0 0 12 632.965 434.484 1
 0 0 13 755.175 604.225 1
 0 1 1 18486.6 498.518 3
 0 -1 -1 18642.7 496.362 3
 0 -1 -1 19552.4 578.988 1
 0 1 1 18106.9 520.776 4
 0 -1 -1 18723.1 536.473 4
 0 1 1 19692.9 572.792 1
 0 -1 -2 149576 2244.83 1
 0 1 2 148555 1664.54 3
 0 1 2 144831 2157.97 1
 0 -1 -2 146823 1650.46 3
 0 1 2 146294 2126.69 4
 0 1 3 95849 2159.79 1
 0 -1 -3 96348.7 2215.19 1
 0 -1 3 95291 2209.32 1
 0 -1 -3 94194 1517.78 3
 0 1 3 95882.3 1507.34 3
 0 1 3 92686.9 2087.65 4
 0 -1 -4 2902.87 304.127 3
 0 1 4 3017.79 459.763 1
 0 -1 -4 4212.48 543.603 1
 0 -1 4 3331.48 494.152 1
 0 1 4 2749.3 425.512 4
 0 1 4 2703.55 286.568 3
 0 1 5 2006.85 426.826 1
 0 1 5 2045.66 418.28 4
 0 -1 -5 1979.47 423.38 1
 0 -1 5 1885.02 412.194 1
 0 -1 -5 2083.75 284.917 3
 0 1 -5 1790.7 163.82 3
 0 1 5 2104.93 273.225 3
 0 -1 -6 7221.85 547.92 3
 0 1 6 7224.86 533.008 3
 0 1 -6 6564.44 311.436 3
 0 -1 6 7182.75 870.927 1
 0 1 6 7210.84 835.503 1
 0 -1 7 23314.7 1673.2 1
 0 -1 -7 20790.2 966.719 3
 0 1 7 21411.3 950.192 3
 0 1 7 23252 1659.07 1
 0 -1 8 21641.5 1725.97 1
 0 1 8 17999.4 1554.5 1
 0 -1 -8 21016.9 975.599 3
 0 1 8 19479.5 906.157 3
 0 1 9 4897.32 875.103 1
 0 -1 9 5671.23 956.418 1
 0 1 10 911.158 541.099 1
 0 -1 10 311.432 329.73 1
 0 -1 11 2238.82 713.429 1
 0 1 11 1831.5 600.412 1
 0 1 12 615.388 322.377 1
 0 -1 12 755.609 460.326 1
 0 -1 13 7767.83 1364.41 1
 0 -2 0 86624.6 1200.49 3
 0 2 0 83991.7 1188.41 3
 0 2 -1 18427.7 467.244 3
 0 2 1 18095.9 629.011 3
 0 2 -1 19302.1 567.815 2
 0 -2 -1 18213.7 632.846 3
 0 -2 1 20268.5 544.528 2
 0 -2 1 18394.2 473.27 3
 0 -2 -2 184062 2409.85 4
 0 2 2 182110 2316.19 4
 0 2 2 185025 2231.59 3
 0 -2 -2 183503 2546.05 1
 0 -2 -2 185221 2262.1 3
 0 -2 -3 12110.4 634.179 3
 0 -2 -3 12947.8 773.268 4
 0 2 3 11915.5 740.77 4
 0 2 3 12563.1 776.184 1
 0 -2 -3 13517.1 836.73 1
 0 2 3 13045.2 652.876 3
 0 -2 -4 2655.48 334.994 3
 0 -2 -4 2373.11 409.167 1
 0 2 4 2512.56 312.191 3
 0 2 4 3092.28 455.914 1
 0 2 4 2481.74 392.132 4
 0 2 5 169.24 180.738 4
 0 -2 5 439.635 279.296 1
 0 -2 -5 48.058 160.949 3
 0 2 5 27.3592 59.1024 3
 0 2 5 153.403 179.19 1
 0 -2 -6 26019.6 1159.4 3
 0 2 6 24528.8 1548.45 1
 0 2 6 25380.3 1116.85 3
 0 -2 6 24003.8 1583.97 1
 0 2 7 647.332 193.33 3
 0 -2 7 1486.38 470.803 1
 0 2 7 1151.63 395.757 1
 0 -2 -7 768.561 221.268 3
 0 -2 -8 16198 988.727 3
 0 -2 8 16504.7 1520.17 1
 0 2 8 17880.9 1012.91 3
 0 2 8 15255.2 1429.41 1
 0 -2 9 36077.6 2388.34 1
 0 2 9 34201.2 2262.3 1
 0 2 10 680.547 433.73 1
 0 -2 10 95.253 206.376 1
 0 -2 11 10086.9 1415.45 1
 0 2 11 11302.3 1478.33 1
 0 -2 12 2709.93 815.366 1
 0 -2 13 -225.293 380.217 1
 0 3 0 1527.46 204.068 3
 0 -3 0 60.2529 69.4598 3
 0 3 -1 41798.7 873.723 2
 0 -3 -1 42474.8 1140.34 3
 0 3 -1 41196.3 925.882 3
 0 3 1 41014.2 1111.49 3
 0 -3 1 42039.2 938.265 3
 0 3 2 81978.8 1714.5 3
 0 3 -2 83238.5 1140.29 3
 0 -3 2 84260.8 1551.95 2
 0 -3 2 84804.7 1167.45 3
 0 -3 -2 84154.7 1732.01 3
 0 -3 -2 84936.9 1642.92 4
 0 3 3 26529.7 1049.45 3
 0 -3 -3 28261.1 1234.39 1
 0 -3 -3 28540.4 1170.35 4
 0 3 3 28559.4 1113.86 4
 0 -3 -3 28564.6 1090.89 3
 0 3 4 324.922 176.484 4
 0 3 4 587.646 173.504 3
 0 -3 -4 607.067 243.135 3
 0 -3 -4 397.731 167.811 4
 0 -3 -4 711.569 236.995 1
 0 -3 -5 52319.8 1702.69 3
 0 3 5 52021.6 1665.49 3
 0 3 5 54289.3 2102.52 1
 0 3 5 53523.6 2021.6 4
 0 3 6 22536.6 1152.72 3
 0 3 6 24312.1 1535.65 1
 0 -3 6 23126.6 1560.01 1
 0 -3 -6 22099.3 1168.49 3
 0 3 7 1834.19 483.796 1
 0 3 7 1372.31 314.138 3
 0 -3 7 1458.59 438.802 1
 0 -3 -7 954.3 273.783 3
 0 -3 -8 7509.87 755.745 3
 0 -3 8 6321 969.504 1
 0 3 8 8654.73 764.791 3
 0 3 8 7605.15 1058.27 1
 0 -3 9 5544.94 945.79 1
 0 3 9 5425.2 958.243 1
 0 -3 -9 5307.66 652.226 3
 0 -3 10 13432 1565.41 1
 0 -3 11 -76.4953 206.366 1
 0 -3 12 3843.47 895.302 2
 0 -3 12 5141.22 1074.87 1
 0 -3 13 565.333 423.517 1
 0 -4 0 7069.71 498.579 3
 0 4 0 7618.44 506.583 3
 0 -4 -1 459912 4239.59 3
 0 4 1 456883 4188.27 3
 0 4 -1 455104 3631.03 3
 0 -4 1 462819 3690.44 3
 0 4 -2 998035 4854.24 3
 0 4 2 971349 6570.79 3
 0 -4 -2 971765 6581.99 3
 0 -4 -3 90942.3 2144.04 3
 0 4 -3 92597.2 1308.81 3
 0 -4 3 93364.7 1963.61 2
 0 -4 -3 92721.7 2328.86 1
 0 4 3 91806.2 2134.99 3
 0 -4 -3 93925.3 2142.61 4
 0 -4 -4 12709.5 983.269 1
 0 4 4 13357.9 885.786 4
 0 -4 -4 12362.6 847.469 3
 0 -4 -4 12752.8 918.466 4
 0 -4 4 12566.2 844.021 2
 0 4 4 12273.2 824.756 3
 0 4 5 22361.8 1285.49 4
 0 -4 -5 23305.1 1236.38 3
 0 4 5 24578.6 1239.42 3
 0 4 6 3100.03 466.766 3
 0 -4 -6 2676.45 461.55 3
 0 -4 7 9741.08 1127.58 1
 0 -4 -7 10382.6 923.595 3
 0 4 7 9594.19 851.759 3
 0 -4 -8 4723.62 650.587 3
 0 4 8 3745.85 559.841 3
 0 -4 8 4872.1 831.879 1
 0 -4 9 31647.4 2296.2 1
 0 -4 -9 33684.3 1742.31 3
 0 -4 10 1680.97 611.702 1
 0 -4 11 35.9494 263.361 1
 0 -4 11 845.586 420.594 2
 0 -4 12 1093.16 458.254 2
 0 -4 12 814.391 395.235 1
 0 -4 13 897.332 548.425 1
 0 -5 0 51.4169 134.671 3
 0 5 0 112.932 121.573 3
 0 -5 -1 378147 4273.65 3
 0 5 1 376855 4218.96 3
 0 5 -1 369077 3727.33 3
 0 -5 1 379223 3807.44 3
 0 -5 -2 184008 3152.37 3
 0 -5 2 195272 2416.24 2
 0 5 2 189313 3173.71 3
 0 5 -2 188119 2644.28 2
 0 -5 2 193688 2541.34 3
 0 5 -2 190372 2489.95 3
 0 -5 3 46357.8 1375.67 2
 0 5 -3 43426.7 1104.63 3
 0 5 3 44809.3 1612.79 3
 0 -5 -3 47978.6 1562.11 4
 0 -5 3 43331.4 1105.96 3
 0 -5 -3 41577.1 1581.81 3
 0 5 4 41.5856 138.711 3
 0 5 -4 92.625 69.8629 3
 0 -5 4 -34.7172 91.3464 2
 0 -5 -4 84.2393 120.291 4
 0 -5 -4 192.616 192.852 1
 0 -5 -4 280.794 190.242 3
 0 -5 5 13558 976.382 2
 0 5 5 12372.4 935.6 3
 0 -5 -5 14467 1043.11 3
 0 -5 -5 14647.7 1099.61 4
 0 5 6 16845.8 1141.19 3
 0 -5 -6 16967.3 1188.6 3
 0 -5 6 16294.8 1166.68 2
 0 -5 7 15641.7 1253.58 2
 0 -5 -7 16727.6 1230.63 3
 0 -5 8 2285.07 537.613 2
 0 -5 8 1671 534.736 1
 0 -5 -8 2095.38 468.719 3
 0 -5 9 21744.9 1903.41 1
 0 -5 -9 19179.8 1424.89 3
 0 -5 9 19556.8 1634.97 2
 0 -5 10 5663.94 1046.08 1
 0 -5 10 7023.76 1019.52 2
 0 -5 11 2121.98 657.609 1
 0 -5 11 3292.28 749.795 2
 0 -5 12 122.561 336.89 2
 0 -5 12 947.505 513.23 1
 0 -6 0 79736 2045.35 3
 0 6 0 86297.5 2085.04 3
 0 -6 1 25905.7 1116.41 3
 0 6 1 24796.3 1182.31 3
 0 6 -1 28613.5 1150.64 3
 0 -6 -1 27866.5 1260.3 3
 0 -6 -2 1747.66 355.437 3
 0 6 2 2070.52 373.939 3
 0 -6 2 2215.42 323.137 3
 0 6 -2 2586.96 338.395 3
 0 6 -2 2115.28 299.84 2
 0 -6 3 200123 2869.61 2
 0 -6 -3 198783 3728.22 3
 0 -6 -3 192459 3232.53 4
 0 6 3 196855 3649.31 3
 0 6 -3 193994 2683.15 3
 0 -6 3 198668 2744.65 3
 0 6 -3 199746 3350.81 2
 0 -6 -4 52.483 243.914 3
 0 6 4 55.6639 112.931 3
 0 6 -4 153.641 113.818 3
 0 -6 -4 30.5195 124.27 4
 0 6 -5 23695.5 687.031 3
 0 -6 -5 24933.7 1463.32 4
 0 -6 -5 22493.5 1377.96 3
 0 -6 5 24708.1 1291.59 2
 0 -6 6 7347.56 788.126 2
 0 -6 -6 6768.49 823.517 4
 0 -6 -6 6653.4 786.427 3
 0 -6 7 94567.5 3029.1 2
 0 -6 -7 96651.2 3117.98 3
 0 -6 8 422.367 348.889 2
 0 -6 8 380.685 267.553 1
 0 -6 -8 208.699 147.211 3
 0 -6 9 275.172 289.092 1
 0 -6 9 419.692 343.02 2
 0 -6 -9 617.984 378.918 3
 0 -6 10 229.788 270.984 2
 0 -6 10 257.911 297.393 1
 0 -6 11 479.601 377.561 2
 0 -6 11 375.659 405.129 1
 0 -6 12 735.984 381.246 2
 0 -6 12 750.6 457.814 1
 0 -7 0 81.0801 158.84 3
 0 7 0 307.152 189.905 3
 0 7 -1 27422.9 1226.96 3
 0 7 1 26500.5 1315.12 3
 0 -7 1 26327.5 1224.62 3
 0 -7 -1 26381.8 1326.44 3
 0 7 2 51713.4 1898.4 3
 0 -7 -2 48909.3 1892.58 3
 0 7 -2 49593.5 1587.7 3
 0 -7 2 53179.9 1655.55 3
 0 7 -2 50123.7 1473.85 2
 0 7 -3 160.255 206.205 2
 0 7 3 534.056 264.074 3
 0 -7 3 210.36 142.799 3
 0 -7 -3 159.005 219.248 3
 0 -7 3 355.46 196.458 2
 0 7 -3 83.9005 112.985 3
 0 -7 -4 131572 3098.03 4
 0 -7 4 131356 2651.27 2
 0 7 -4 132300 2285.92 3
 0 -7 -4 121828 3267.8 3
 0 7 -5 17300.9 724.986 3
 0 -7 -5 15589.2 1240.97 3
 0 -7 5 17301.5 1077.19 2
 0 -7 -5 15408.5 1180.37 4
 0 -7 -6 5307.98 747.148 3
 0 -7 -6 5548.69 781.911 4
 0 -7 6 5323.83 656.677 2
 0 -7 -7 2602.76 570.012 3
 0 -7 7 3197.38 557.762 2
 0 -7 -8 16610 1412.08 3
 0 -7 8 15648.5 1320.2 2
 0 -7 -9 15171.4 1420.92 3
 0 -7 9 14560.4 1559.05 1
 0 -7 9 13002.8 1285.53 2
 0 -7 10 1791.52 516.977 2
 0 -7 10 1783.58 612.018 1
 0 -7 11 642.438 408.461 1
 0 -7 11 250.298 245.702 2
 0 -7 12 927.31 449.963 2
 0 -7 12 803.549 520.633 1
 0 -8 0 46120.3 1807.61 3
 0 8 0 44109.5 1745.79 3
 0 8 1 148400 3311.08 3
 0 8 -1 153912 3160.11 3
 0 -8 1 150903 3150.25 3
 0 -8 -1 145720 3360.33 3
 0 8 -2 7059.65 574.379 2
 0 8 2 6282.42 712.449 3
 0 8 -2 7657.5 671.704 3
 0 -8 2 8245.44 715.939 3
 0 -8 -2 6235.13 740.571 3
 0 -8 3 88357 2230.75 3
 0 -8 -3 88892.2 2817.23 3
 0 8 -3 88699 2213.1 3
 0 8 -3 90631.7 2379.58 2
 0 -8 4 26431.6 1149.97 3
 0 8 -4 26400.6 1133.31 3
 0 -8 4 27806.9 1256.27 2
 0 -8 -4 26193.5 1408.16 4
 0 -8 -4 22527.7 1483.39 3
 0 -8 5 10390.5 848.001 2
 0 -8 -5 9475 997.887 3
 0 8 -5 9895.28 635.212 3
 0 -8 -5 9928.32 974.124 4
 0 8 -6 18.2903 59.7068 3
 0 -8 -6 343.506 237.278 4
 0 -8 6 281.936 163.285 2
 0 -8 -6 296.722 339.032 3
 0 -8 7 14850.2 1189.53 2
 0 -8 -7 13398.3 1293.15 4
 0 -8 -7 14287.5 1340.86 3
 0 -8 8 1731.54 472.075 2
 0 -8 -8 1375.31 415.894 3
 0 -8 -9 18082.1 1616.54 3
 0 -8 9 18153 1500.23 2
 0 -8 9 18520.7 1802.34 1
 0 -8 10 550.999 434.252 1
 0 -8 10 626.447 364.785 2
 0 -8 11 4783.73 1016.59 1
 0 -8 11 3503.96 752.507 2
 0 -8 12 1805.95 687.664 1
 0 9 0 166.893 175.554 3
 0 -9 0 297.432 233.693 3
 0 -9 -1 3798.22 611.515 3
 0 9 -1 2667.16 474.347 3
 0 -9 1 2407.5 438.87 3
 0 9 -2 27917.3 1387.98 3
 0 -9 -2 26396.3 1557.69 3
 0 9 -2 27788.3 1175.6 2
 0 -9 2 27280.7 1400.66 3
 0 -9 3 72279.9 2205.45 3
 0 9 -3 72125.2 2154.39 3
 0 -9 -3 69545.8 2633.59 3
 0 9 -4 228.888 117.069 3
 0 -9 -4 91.9855 154.763 3
 0 -9 4 358.368 189.603 3
 0 -9 -4 493.998 208.651 4
 0 -9 -5 558.479 277.991 4
 0 -9 -5 323.134 256.93 3
 0 9 -5 292.948 121.506 3
 0 -9 5 832.554 306.542 2
 0 -9 6 8492.94 823.001 2
 0 -9 -6 8399.94 1022.03 3
 0 9 -6 9403.03 603.663 3
 0 -9 -6 8160.98 975.684 4
 0 -9 -7 22751.5 1757.49 3
 0 -9 -7 24351.6 1777.72 4
 0 -9 7 23943.3 1484.1 2
 0 -9 8 934.224 440.039 2
 0 -9 -8 1755.6 556.298 3
 0 -9 -9 335.379 323.419 3
 0 -9 9 1299.05 447 2
 0 -9 10 299.643 377.423 1
 0 -9 10 318.983 349.372 2
 0 -9 11 356.657 348.407 2
 0 -9 11 336.247 301.354 1
 0 -9 12 6653 1258.37 1
 0 -10 0 176.848 148.488 3
 0 -10 -1 3196 586.007 3
 0 -10 1 4390.85 623.613 3
 0 -10 2 16898.6 1166.06 3
 0 10 -2 18861 1225.72 3
 0 -10 -2 16613.4 1314.74 3
 0 -10 3 408.427 230.877 3
 0 10 -3 63.3393 154.227 3
 0 -10 -3 270.945 337.733 3
 0 10 -4 764.247 249.85 3
 0 -10 -4 226.802 192.971 4
 0 -10 -4 410.391 277.114 3
 0 -10 4 73.4885 141.088 3
 0 -10 -5 1437.04 407.564 3
 0 10 -5 1631.39 319.524 3
 0 -10 -5 1250.51 369.37 4
 0 -10 6 9681.58 896.178 2
 0 -10 -6 9369.67 1065.27 4
 0 -10 -6 9200.64 1125.65 3
 0 -10 -7 34659.4 2140.51 4
 0 -10 -7 38312.8 2368.17 3
 0 -10 7 36928 1857.17 2
 0 -10 8 185.018 242.439 2
 0 -10 -8 460.891 424.682 3
 0 -10 -9 10345.9 1325.84 3
 0 -10 9 10055.8 1113.23 2
 0 -10 10 2832.5 655.105 2
 0 -10 -10 2410.55 717.901 3
 0 -10 10 1050.6 473.198 1
 0 -10 11 1397.73 542.467 1
 0 -10 11 2309.72 595.764 2
 0 -10 12 1268.03 548.69 1
 0 -11 0 509.857 317.736 3
 0 -11 1 14581.7 1197.28 3
 0 -11 -1 13108.8 1185.28 3
 0 -11 -2 358.364 222.375 3
 0 -11 2 443.393 268.244 3
 0 -11 -3 12026.9 1206.57 3
 0 -11 3 11743.5 1034.71 3
 0 -11 4 12565.4 1008.79 3
 0 -11 -4 11879.3 1233.9 3
 0 11 -4 12169.4 979.131 3
 0 11 -5 686.059 214.182 3
 0 -11 -5 777.297 412.029 3
 0 -11 -5 780.001 348.179 4
 0 -11 -6 74985.4 3016.3 4
 0 -11 -6 68918.4 3184.44 3
 0 -11 -7 274.767 281.187 4
 0 -11 -7 1335.95 571.451 3
 0 -11 7 1036.49 398.823 2
 0 -11 -8 7333.9 1134.83 3
 0 -11 8 7126.73 895.335 2
 0 -11 -8 6366.45 1003.28 4
 0 -11 -9 2125.27 630.995 3
 0 -11 9 2789 620.477 2
 0 -11 -10 760.809 451.117 3
 0 -11 10 786.766 378.059 2
 0 -11 11 3112.55 826.832 1
 0 -11 11 3134.92 710.127 2
 0 -12 0 101004 3350.27 3
 0 -12 1 59179.6 2515.45 3
 0 -12 -1 57939.2 2615.22 3
 0 -12 -2 193.875 289.261 3
 0 -12 2 141.779 225.035 3
 0 -12 -3 22926.2 1734.92 3
 0 -12 3 21993.7 1470.99 3
 0 -12 -4 8312.78 1088.11 3
 0 -12 4 7195.88 807.345 3
 0 -12 -5 228.595 211.634 4
 0 -12 -5 613.538 389.07 3
 0 12 -5 768.198 269.985 3
 0 -12 -6 271.068 297.125 3
 0 -12 -6 300.891 408.759 4
 0 -12 -7 3357.91 781.772 3
 0 -12 -7 3236.2 723.388 4
 0 -12 8 552.035 334.403 2
 0 -12 -8 114.352 217.178 4
 0 -12 -8 680.687 427.113 3
 0 -12 9 8482.8 1027.52 2
 0 -12 -9 7256.56 1205.6 3
 0 -12 -10 2659.41 756.317 3
 0 -12 10 2619.4 643.164 2
 0 -12 11 1265.3 549.209 1
 0 -12 11 1232.78 472.007 2
 0 -13 0 439.494 279.126 3
 0 -13 -1 675.584 361.678 3
 0 -13 1 673.019 279.9 3
 0 -13 2 27062 1756.45 3
 0 -13 -2 25600.1 1858.22 3
 0 -13 3 374.49 342.455 3
 0 -13 -3 1357.19 514.399 3
 0 -13 4 14646.9 1227.17 3
 0 -13 -4 13371.5 1419.05 3
 0 -13 -5 4586.28 898.159 3
 0 -13 -5 4825.57 752.772 4
 0 -13 -6 3392.4 684.593 4
 0 -13 -6 2276.36 667.522 3
 0 -13 -7 812.707 526.271 3
 0 -13 -7 -181.826 172.54 4
 0 -13 -8 8307.23 1302.53 3
 0 -13 -8 7827.54 1145.07 4
 0 -13 -9 533.272 461.93 3
 0 -13 -10 8602.23 1384.87 3
 0 -13 10 8024.13 1052.09 2
 0 -13 11 65.5923 341.271 1
 0 -14 0 38206 2261.97 3
 0 -14 1 2403.13 569.871 3
 0 -14 -1 2830.37 679.905 3
 0 -14 -2 -97.0388 179.707 3
 0 -14 2 407.081 320.649 3
 0 -14 3 430.697 291.024 3
 0 -14 -3 1340.15 556.238 3
 0 -14 -4 4403.23 839.577 3
 0 -14 4 4431.01 723.236 3
 0 -14 -5 6250.77 1049.03 3
 0 -14 -5 6471.48 904.559 4
 0 -14 -6 2970.63 676.454 4
 0 -14 -6 2951.46 748.293 3
 0 -14 -7 38.9485 166.182 4
 0 -14 -7 268.305 330.497 3
 0 -14 -8 3672.47 858.463 4
 0 -14 -8 5643.75 1099.57 3
 0 -14 -9 575.936 399.874 3
 0 -14 -9 2009.17 628.867 4
 0 -14 -10 271.392 396.868 3
 0 -15 0 413.04 328.777 3
 0 -15 1 17813.9 1601.39 3
 0 -15 -1 17723.3 1663.59 3
 0 -15 -2 8107.19 1163.06 3
 0 -15 2 8770.84 1117.74 3
 0 -15 3 7493.07 1010.49 3
 0 -15 -3 7128.82 1100.04 3
 0 -15 -4 5824.02 1027.06 3
 0 -15 4 4804.15 806.349 3
 0 -15 -5 7290.03 982.189 4
 0 -15 -5 6403.32 1088.61 3
 0 -15 -6 263.922 242.354 3
 0 -15 -6 263.708 291.885 4
 0 -15 -7 3079.4 840.399 3
 0 -15 -7 3634.87 791.222 4
 0 -15 -8 1808.78 653.868 3
 0 -15 -8 1564.63 517.773 4
 0 -15 -9 881.266 456.3 3
 0 -15 -10 2021.93 730.752 3
 0 -16 0 31481.7 2261.17 3
 0 -16 1 3622.92 756.186 3
 0 -16 -1 4511.02 891.923 3
 0 -16 2 34173.7 2262.6 3
 0 -16 -2 30441.1 2269.01 3
 0 -16 -3 11700.7 1452.1 3
 0 -16 3 11366.1 1320.06 3
 0 -16 -4 3492.71 797.982 3
 0 -16 4 3533.67 716.716 3
 0 -16 -5 1228.89 589.162 3
 0 -16 -5 1265.82 449.742 4
 0 -16 -6 206.752 275.103 4
 0 -16 -6 -249.638 367.049 3
 0 -16 -7 2830.27 881.147 3
 0 -16 -7 5495.28 983.97 4
 0 -16 -8 445.024 501.957 3
 0 -16 -8 494.079 306.859 4
 0 -16 -9 455.145 386.078 3
 0 -16 -10 2524.54 879.16 3
 0 -17 0 139.875 363.125 3
 0 -17 -1 6827.17 1113.55 3
 0 -17 1 5927.28 1011.04 3
 0 -17 2 5992.88 1017.48 3
 0 -17 -2 5725.03 1030.39 3
 0 -17 3 10233.9 1327.33 3
 0 -17 -3 12618.3 1560.37 3
 0 -17 -4 7140.2 1206.77 3
 0 -17 4 7401.83 1092.54 3
 0 -17 -5 608.775 460.815 4
 0 -17 -5 565.159 473.758 3
 0 -17 -6 1030.86 576.009 3
 0 -17 -6 2434.12 752.967 4
 0 -17 -7 3287.09 889.968 3
 0 -17 -7 2546.27 709.583 4
 0 -17 -8 2.77169 224.682 3
 0 -17 -9 984.725 657.292 3
 0 -18 0 5531.36 1065.13 3
 0 -18 1 522.136 438.51 3
 0 -18 -1 426.304 395.341 3
 0 -18 -2 11845.2 1540.76 3
 0 -18 2 15175 1649.67 3
 0 -18 -3 -69.0285 287.163 3
 0 -18 3 994.253 511.321 3
 0 -18 4 -101.394 297.404 3
 0 -18 -4 533.515 381.879 3
 0 -18 -5 182.783 265.205 3
 0 -18 -5 579.864 339.461 4
 0 -18 -6 1392.94 637.568 3
 0 -18 -6 852.267 420.034 4
 0 -18 -7 274.271 449.479 3
 0 -18 -8 550.694 438.954 3
 0 -19 0 225.873 357.717 3
 0 -19 -1 2313.52 736.461 3
 0 -19 1 1330.49 559.055 3
 0 -19 -2 1241.53 649.747 3
 0 -19 2 688.508 435.527 3
 0 -19 3 7034.49 1173.13 3
 0 -19 -3 6004.35 1142.17 3
 0 -19 -4 -362.665 325.589 3
 0 -19 4 191.423 418.109 3
 0 -19 -5 12087.7 1731.92 3
 0 -19 -5 12619.7 1440.22 4
 0 -19 -6 353.099 371.889 4
 0 -19 -6 -72.0734 277.574 3
 0 -19 -7 4271.49 1083.35 3
 0 -20 0 16176.6 1892.4 3
 0 -20 1 1725.12 673.372 3
 0 -20 -1 1278.88 668.211 3
 0 -20 -2 7271.22 1279.5 3
 0 -20 2 6403.94 1155.53 3
 0 -20 3 200.986 382.342 3
 0 -20 -3 59.0645 422.407 3
 0 -20 -4 8750.2 1495.62 3
 0 -20 4 11807.5 1519.96 3
 0 -20 -5 419.527 365.504 4
 0 -20 -5 453.907 536.458 3
 0 -20 -6 6942.7 1380.48 3
 0 -21 0 1109.77 692.341 3
 0 -21 1 3991.54 983.146 3
 0 -21 -1 3559.78 962.097 3
 0 -21 2 882.601 540.562 3
 0 -21 -2 937.603 544.691 3
 0 -21 3 6956.86 1266.84 3
 0 -21 -3 5793.73 1226.05 3
 0 -21 -4 -201.246 236.082 3
 0 -21 4 267.988 213.394 3
 0 -21 -5 4405.04 1111.78 3
 0 -22 0 5902.62 1281.06 3
 0 -22 -1 645.592 553.288 3
 0 -22 1 1646.99 708.629 3
 0 -22 2 2567.66 801.853 3
 0 -22 -2 2557.26 812.125 3
 0 -22 3 5217.82 1149.08 3
 0 -22 -3 3072.02 959.904 3
 0 -22 4 372.284 347.022 3
 0 -23 0 1044.32 634.544 3
 0 -23 -1 1208.17 707.68 3
 0 -23 1 93.2497 309.858 3
 0 -23 2 383.981 457.864 3
 0 -23 3 3156.72 963.079 3
 0 -24 1 1171.28 593.562 3
 0 -24 2 1234.95 643.324 3
 0 -24 3 90.2327 340.541 3
 -1 0 13 4934.27 1022.62 1
 -1 0 12 -171.981 198.399 1
 -1 0 11 2952.76 761.413 1
 -1 0 10 69.6943 158.875 1
 1 0 -9 471.707 177.406 3
 -1 0 9 996.589 424.094 1
 1 0 -8 176.124 121.578 3
 -1 0 8 -20.044 138.23 1
 1 0 -7 1474.33 263.733 3
 -1 0 7 1645.32 407.536 1
 -1 0 6 -111.069 130.785 1
 1 0 -6 79.4207 118.353 3
 1 0 -5 10241.5 618.967 3
 -1 0 5 11129.4 840.823 1
 -1 0 4 4.44476 77.7773 1
 1 0 -4 128.773 85.4532 3
 -1 0 3 73574.9 1506.19 1
 1 0 -3 70731.5 1423.33 3
 1 0 -2 312.366 114.325 3
 -1 0 2 456.494 92.0488 1
 1 0 -2 153.258 61.9695 1
 1 0 -1 206444 1471.97 2
 -1 0 1 212079 1421 2
 1 0 0 67.6853 49.156 4
 1 0 0 47.1556 43.0248 1
 -1 0 0 49.6505 45.3781 4
 1 0 1 24292 910.344 1
 1 0 1 22656.5 866.344 4
 -1 0 -1 23446.4 894.323 4
 1 0 2 229.637 138.95 4
 1 0 2 -77.2813 148.625 1
 1 0 3 64378.8 2113.72 1
 1 0 3 66698.4 2093.81 4
 1 0 3 67833.2 1246.94 3
 1 0 4 102.086 190.336 4
 1 0 4 80.2504 67.3286 3
 1 0 4 129.794 180.322 1
 1 0 5 6871.89 856.27 1
 1 0 5 8129.94 468.037 3
 1 0 6 -87.7359 153.413 1
 1 0 6 94.9356 73.0618 3
 1 0 7 2016.32 524.234 1
 1 0 7 1383.5 184.361 3
 1 0 8 339.655 272.065 1
 1 0 9 8064.94 1223.38 1
 1 0 10 1065.39 516.666 1
 1 0 11 596.606 504.653 1
 1 0 12 753.22 562.285 1
 -1 -1 13 -12.9668 251.743 1
 -1 1 12 423.388 387.054 1
 -1 -1 12 193.798 352.327 1
 -1 -1 11 92.1387 279.763 1
 -1 1 11 68.7951 157.305 1
 -1 1 10 2342 630.035 1
 -1 -1 10 1354.8 479.379 1
 1 -1 -9 63908.1 1980.72 3
 -1 1 9 55572.5 2690.44 1
 -1 -1 9 61890.3 2900.45 1
 -1 1 8 15083.9 1310.27 1
 1 -1 -8 17170.5 1002.7 3
 1 1 -8 15883.4 771.683 3
 -1 -1 8 16964.3 1417.11 1
 1 1 -7 476.513 148.027 3
 -1 1 7 561.841 275.79 1
 1 -1 -7 838.758 239.336 3
 -1 1 7 636.346 207.555 3
 -1 -1 7 240.285 227.34 1
 -1 -1 6 46230 1957.65 1
 -1 1 6 46999.7 1975.66 4
 1 -1 -6 44840.7 1479.07 3
 1 1 -6 46529.8 1266.42 3
 -1 1 6 47312.5 1932.94 1
 -1 1 6 45857.3 1504.87 3
 -1 1 5 8192.4 723.913 1
 -1 1 5 8224.24 601.758 3
 -1 -1 5 8151.4 731.809 1
 1 -1 -5 8416.4 605.507 3
 1 -1 -5 9245.61 801.518 1
 1 1 -5 8239.47 508.925 3
 1 1 -4 90222.3 1619.29 3
 -1 1 4 87971.2 1843.11 3
 1 -1 -4 87616 2133.57 1
 1 -1 -4 89923.3 1834.26 3
 -1 -1 4 92910.3 2135.97 1
 -1 1 4 91058.4 2032.82 1
 1 1 -3 35657.7 972.029 3
 -1 1 3 34556 1023.6 1
 -1 1 3 36170.7 1094.3 3
 -1 -1 3 36677.3 1093.71 1
 1 -1 -3 35441.5 1091.55 1
 1 -1 -3 36243.2 1091.58 3
 1 -1 -2 51441.2 951.449 1
 -1 -1 2 52974.1 1115.28 2
 1 -1 -2 52698.9 1212.82 3
 -1 1 2 54334.5 1237.64 3
 1 -1 -1 477.468 111.323 3
 -1 1 1 472.349 115.975 3
 1 -1 0 339712 2468.25 4
 -1 -1 0 326308 2417.07 1
 1 1 0 323150 2329.4 1
 -1 -1 -1 190039 2551.62 4
 -1 -1 -1 183587 2518.33 1
 1 1 1 191254 2472.75 4
 1 -1 1 186339 2505.34 4
 1 1 1 182106 2467.85 1
 -1 -1 -2 1838.25 310.708 1
 -1 -1 -2 1548.17 295.204 4
 1 -1 2 1468.91 299.255 4
 1 1 2 887.733 222.785 4
 1 1 2 1600.94 291.906 1
 1 1 2 1453.09 206.741 3
 1 -1 3 91893.3 2500.58 4
 1 -1 3 95351.4 2579.24 1
 1 -1 3 95583.4 1265.04 3
 1 1 3 94360.5 2445.18 4
 -1 -1 -3 95057.2 2584.15 1
 1 1 3 94130.2 1716.6 3
 1 1 3 97063.3 2537.92 1
 1 -1 4 9317.48 386.536 3
 1 1 4 8240.14 535.162 3
 1 1 4 10313.6 918.216 4
 1 -1 4 9049.62 886.811 4
 1 -1 4 9514.15 936.596 1
 -1 -1 -4 8883.12 883.116 1
 1 1 4 8201.49 847.827 1
 1 1 5 15868.6 770.112 3
 1 1 5 15968.7 1264.88 1
 1 -1 5 15734.4 1285.12 1
 1 -1 5 15318.6 473.529 3
 1 1 6 3169.64 353.211 3
 1 -1 6 3430.8 658.87 1
 1 1 6 3583.75 665.701 1
 1 1 7 4802.24 438.246 3
 1 1 7 5591.29 892.893 1
 1 -1 7 5534.96 883.92 1
 1 1 8 12932.5 1431.61 1
 1 -1 8 14635.7 1508.37 1
 1 1 9 3357.71 778.074 1
 1 -1 9 3398.15 780.425 1
 1 1 10 31501.3 2468.8 1
 1 -1 10 27845.2 2355.6 1
 1 -1 11 947.975 618.84 1
 1 1 11 486.507 481.286 1
 1 -1 12 1358.66 643.726 1
 1 1 12 1422.86 618.177 1
 -1 -2 13 3609.56 913.432 1
 -1 -2 12 303.292 274.214 2
 -1 -2 12 534.6 453.257 1
 -1 -2 11 10221.6 1338.25 1
 -1 -2 10 609.541 335.188 1
 -1 2 10 1998.99 619.292 1
 -1 -2 9 3023.99 635.421 1
 1 -2 -9 3199.87 518.822 3
 -1 2 9 3010.69 666.327 1
 -1 -2 8 2965.12 598.06 1
 -1 2 8 2380.02 533.119 1
 1 2 -8 2683.82 266.241 3
 1 -2 -8 3196.56 493.248 3
 -1 2 8 2816.21 440.284 3
 -1 2 7 45409.9 1676.78 3
 -1 2 7 48449.2 2127.39 1
 1 2 -7 47001.4 1171.71 3
 -1 -2 7 49055.6 2234.36 1
 1 -2 -7 46179.5 1703.78 3
 -1 2 6 87684.4 2650.88 4
 1 -2 -6 91422.4 2277.78 3
 1 2 -6 92068.7 1634.2 3
 -1 2 6 90465 2259.74 3
 -1 -2 6 92532.3 2799.5 1
 -1 2 6 91899.7 2681.75 1
 -1 2 5 102151 2518.78 1
 -1 -2 5 105626 2674.03 1
 -1 2 5 107448 2581.59 4
 1 -2 -5 104690 2727.73 1
 -1 2 5 102824 2266.25 3
 1 2 -5 104189 1718.64 3
 1 -2 -5 104947 2292.72 3
 -1 -2 4 12011.3 792.653 2
 1 -2 -4 9580.5 714.022 1
 -1 2 4 11054.3 700.665 3
 1 2 -4 11305.3 554.087 3
 1 -2 -4 10246.9 677.228 3
 -1 2 4 11532.5 726.031 4
 1 -2 -3 211360 2841.06 3
 -1 2 3 209741 2835.98 3
 -1 2 3 211958 2431.13 4
 1 -2 -3 208836 2722.22 1
 -1 -2 3 205235 2784.05 2
 1 2 -2 57613 1270.08 2
 -1 2 2 58930.7 1393.13 3
 -1 -2 2 59275.3 1187.13 2
 1 -2 -2 56597.7 1377.46 3
 -1 2 1 124590 1877.62 3
 1 -2 -1 119382 1855 3
 -1 2 0 20491.5 711.761 3
 1 -2 0 21661.8 721.533 3
 1 -2 1 57019.4 1068.82 3
 1 2 1 54291.4 1331.4 3
 1 2 1 56148.3 1382.1 1
 -1 -2 -1 58663.1 1433.65 4
 -1 -2 -1 55986 1416.96 1
 -1 -2 -2 55760 1706.28 1
 -1 -2 -2 59926.6 1753.94 4
 1 -2 2 59505.9 976.731 3
 1 2 2 57482.1 1435.96 3
 1 2 2 60486.4 1727.82 1
 1 2 2 60939.1 1688.32 4
 1 2 3 293.227 137.205 3
 -1 -2 -3 308.707 147.1 3
 -1 -2 -3 210.747 180.309 4
 1 2 3 158.388 115.508 4
 -1 -2 -3 265.503 190.44 1
 1 2 3 402.386 218.919 1
 1 2 4 522.772 172.373 3
 1 2 4 907.895 289.505 4
 -1 -2 -4 572.5 193.873 3
 1 2 4 495.438 252.007 1
 1 -2 4 752.423 276.917 1
 1 -2 5 3254.27 586.442 1
 1 2 5 3692.67 421.349 3
 1 2 5 3224.68 579.579 1
 1 2 6 6870.93 899.015 1
 1 2 6 7837.68 631.527 3
 1 -2 6 6719.42 930.538 1
 1 2 7 511.517 201.114 3
 1 2 7 706.199 369.82 1
 1 -2 7 436.764 247.534 1
 1 2 8 4605.26 873.976 1
 1 -2 8 4845.85 871.089 1
 1 2 9 201.8 441.533 1
 1 -2 9 -144.896 305.372 1
 1 -2 10 4219.28 974.16 1
 1 2 10 4884 991.198 1
 1 2 11 458.033 423.204 1
 1 -2 11 -36.0679 212.609 1
 1 -2 12 3682.81 972.086 1
 -1 -3 13 814.824 445.702 1
 -1 -3 12 -94.0682 258.738 2
 -1 -3 12 697.155 431.039 1
 -1 -3 11 4684.32 928.877 2
 -1 -3 11 5585.73 1005.18 1
 -1 -3 10 6994.56 1066.92 1
 -1 -3 10 6135.76 965.19 2
 -1 -3 9 8340.46 1094.47 1
 1 -3 -9 11182.4 987.738 3
 -1 -3 8 20182.7 1583.8 1
 1 -3 -8 22260.7 1331 3
 -1 3 8 22650.7 1317.84 3
 -1 -3 7 14351.4 1240.27 1
 -1 3 7 13086 971.272 3
 1 -3 -7 13228.5 982.288 3
 1 3 -7 13918 561.202 3
 1 -3 -6 41465.3 1641.11 3
 -1 3 6 41486.2 1788.07 4
 -1 -3 6 44159.9 1876.42 2
 1 3 -6 43682.4 1077.13 3
 -1 3 6 41481.6 1619.08 3
 -1 -3 6 41239.5 1900.63 1
 1 -3 -5 10923.8 900.807 1
 -1 3 5 11561.4 830.019 4
 1 3 -5 10664.8 552.082 3
 1 -3 -5 10800.7 801.382 3
 -1 -3 5 10500.9 838.292 2
 -1 3 5 10927.1 794.601 3
 -1 3 4 9357.89 630.682 4
 -1 3 4 9143.85 689.93 3
 1 -3 -4 8741.47 678.234 3
 1 -3 -4 8900.12 702.676 1
 -1 -3 4 9078.42 685.202 2
 1 -3 -3 11455 728.918 3
 -1 -3 3 11479.1 659.181 2
 -1 3 3 11099.7 704.324 3
 -1 3 3 11479.3 537.992 4
 1 -3 -2 6016.39 283.881 4
 -1 3 2 5772.99 484.891 3
 1 3 -2 6779.26 440.581 2
 -1 -3 2 5935.73 400.746 2
 1 -3 -2 5601.32 485.407 3
 1 -3 -1 62372.2 1457.4 3
 -1 3 1 61912.1 1449.49 3
 1 -3 0 201927 2420.88 3
 1 3 0 204479 2728.28 3
 -1 3 0 201328 2427.55 3
 -1 3 -1 21197.8 729.444 3
 -1 -3 -1 19775.9 893.394 3
 1 -3 1 22868.9 657.121 2
 1 3 1 22130.2 942.985 3
 1 -3 1 22392.7 736.358 3
 -1 -3 -1 22271.9 943.661 1
 -1 -3 -2 308690 4014.67 4
 1 -3 2 325485 2491.24 3
 -1 -3 -2 313812 3714.71 3
 1 3 2 312619 3682.45 3
 -1 -3 -2 311299 4102.51 1
 1 3 3 3164.71 394.592 3
 1 3 3 2638.36 420.739 4
 -1 -3 -3 3145.18 479.182 1
 -1 -3 -3 3417.9 416.762 3
 -1 -3 -3 3454.56 493.653 4
 1 3 3 3341.41 504.465 1
 1 -3 3 2899.07 197.142 3
 1 3 4 5788.15 553.609 3
 1 3 4 5267.09 632.543 4
 -1 -3 -4 5152.01 665.188 4
 -1 -3 -4 5263.23 545.132 3
 1 3 4 4329.86 628.294 1
 -1 -3 -5 1979.52 356.749 3
 1 -3 5 1844.41 470.803 1
 1 3 5 2552.5 389.815 3
 1 3 5 2453.09 535.617 1
 -1 -3 -6 686.353 219.814 3
 1 3 6 774.174 225.024 3
 1 -3 6 989.239 378.959 1
 1 3 6 1431.9 460.269 1
 1 3 7 11669.1 1259.49 1
 1 3 7 13249.2 928.159 3
 1 -3 7 13402.7 1391.27 1
 1 3 8 5953.19 966.04 1
 1 -3 8 7439.35 1108.55 1
 1 3 9 13731.5 1551.07 1
 1 -3 9 13810.2 1598.02 1
 1 -3 10 4641.88 977.703 1
 1 3 10 5217.5 1036.28 1
 1 -3 11 563.159 449.834 1
 1 -3 12 4220.16 1058.03 1
 -1 -4 13 4533.24 1021.15 1
 -1 -4 12 3149.32 783.176 2
 -1 -4 12 3751.74 915.418 1
 -1 -4 11 1631.71 549.72 2
 -1 -4 11 865.637 410.108 1
 -1 -4 10 1340.83 538.822 1
 -1 -4 10 208.414 282.68 2
 -1 -4 9 340.03 303.548 1
 1 -4 -9 589.74 263.937 3
 -1 -4 8 9862.8 1054.74 2
 1 -4 -8 10900.6 993.35 3
 -1 -4 8 10435.4 1155.04 1
 1 4 -7 7184.95 372.767 3
 -1 4 7 6651.1 737.068 3
 -1 -4 7 7654.32 855.947 2
 -1 -4 7 8441.96 952.879 1
 1 -4 -7 7819.95 813.32 3
 1 4 -7 7248.74 369.165 3
 -1 4 6 1722.51 359.232 4
 1 4 -6 2058.06 241.211 3
 -1 4 6 2138.33 421.252 3
 1 -4 -6 1730.63 396.731 3
 -1 -4 6 2258.24 450.033 2
 1 4 -6 1649.14 214.3 3
 -1 4 5 10255 758.681 4
 1 -4 -5 10708.9 846.965 3
 -1 4 5 9307.66 786.421 3
 1 -4 -5 8524.16 822.771 1
 -1 -4 5 10417.7 825.08 2
 -1 -4 4 15646.3 895.814 2
 1 -4 -4 17093.4 1008.42 3
 -1 4 4 16353.9 975.01 3
 -1 4 4 14418.7 752.257 4
 1 -4 -4 15485.8 958.837 1
 -1 4 3 77251.5 1996.06 3
 -1 -4 3 76745.9 1691.43 2
 1 -4 -3 73024.3 1965.22 3
 1 4 -3 78174.8 1919.18 2
 1 -4 -3 75318.4 1478.74 4
 1 4 -2 17405 738.935 2
 1 4 -2 15900 779.118 3
 1 -4 -2 16600.9 882.348 3
 -1 4 2 16974.9 883.43 3
 -1 4 1 5073.78 465.852 3
 1 -4 -1 4462.48 437.669 3
 1 4 -1 4532.29 438.686 3
 1 -4 0 68402 1582.45 3
 1 4 0 71631.4 1771.63 3
 -1 -4 0 74482.7 1801.7 3
 -1 4 0 66713.1 1558.29 3
 -1 -4 -1 547350 5095.08 3
 1 4 1 537015 5045.75 3
 1 -4 1 556000 4156.01 3
 -1 4 -1 539927 4097.61 3
 1 4 2 12465.3 805.283 3
 -1 -4 -2 12265.1 854.738 1
 1 -4 2 13013.7 649.106 2
 -1 4 -2 12574.8 571.942 3
 1 -4 2 12968.3 579.138 3
 -1 -4 -2 11968.9 794.83 3
 -1 -4 -2 13759.8 859.019 4
 -1 -4 -3 15418.7 1078.74 1
 -1 -4 -3 15821.1 962.883 3
 -1 -4 -3 16056.7 1069.33 4
 1 -4 3 15197.2 540.068 3
 1 4 3 14394.4 909.218 3
 1 4 4 1273.02 307.149 3
 -1 -4 -4 774.566 305.919 4
 -1 -4 -4 817.598 265.895 3
 1 4 5 56.2109 118.78 1
 1 4 5 178.928 146.101 3
 -1 -4 -5 149.984 159.801 4
 -1 -4 -5 -14.734 134.862 3
 1 4 6 621.893 342.668 1
 1 -4 6 287.896 250.315 1
 1 4 6 297.025 184.506 3
 -1 -4 -6 760.731 297.378 3
 1 4 7 1715.14 371.113 3
 1 4 7 2206.99 611.785 1
 -1 -4 -7 2110.24 438.7 3
 1 -4 7 1351.61 551.107 1
 1 -4 8 31.7094 175.463 1
 1 4 8 44.835 208.97 1
 1 -4 9 904.458 466.247 1
 1 -4 10 5576.75 1085.77 1
 1 -4 11 11914.3 1622.17 1
 1 -4 12 562.016 347.257 1
 -1 -5 13 767.177 526.454 1
 -1 -5 12 3540.14 885.218 1
 -1 -5 12 4037.64 893.777 2
 -1 -5 11 2849.06 717.688 1
 -1 -5 11 3747.49 783.596 2
 -1 -5 10 913.483 368.843 2
 -1 -5 10 800.207 369.155 1
 -1 -5 9 1362.66 440.497 2
 -1 -5 9 1554.02 500.047 1
 1 -5 -9 1173.35 368.717 3
 1 -5 -8 967.512 366.387 3
 -1 -5 8 529.401 348.858 1
 -1 -5 8 1418.38 487.778 2
 1 5 -7 100864 1386.79 3
 1 5 -7 100890 1404.81 3
 1 -5 -7 105197 3098.84 3
 -1 -5 7 108753 3162.85 2
 1 5 -6 53099.4 1258.09 3
 1 -5 -6 54619.8 2118.16 3
 -1 -5 6 53169.7 2030.03 2
 -1 5 6 52499.2 2061.13 3
 -1 5 6 51324.7 1881.48 4
 1 -5 -5 5215.79 647.37 1
 1 5 -5 5395.46 438.219 3
 -1 -5 5 5560.19 598.626 2
 1 -5 -5 4994.14 622.239 3
 -1 5 5 5641.73 653.231 3
 1 -5 -4 691.822 242.993 3
 -1 5 4 697.023 264.685 3
 -1 -5 4 762.59 233.723 2
 1 5 -4 794.825 186.294 3
 1 -5 -4 163.133 132.273 4
 1 5 -3 40858.9 1302.93 3
 -1 5 3 39924.7 1535.67 3
 1 5 -3 40517.9 1402.87 2
 -1 -5 3 40960.2 1285.09 2
 1 -5 -3 40040.1 1124.56 4
 1 -5 -3 38882.3 1540.5 3
 1 5 -2 60777.2 1667.84 3
 -1 5 2 61782.7 1827.23 3
 1 5 -2 66816.1 1527.91 2
 1 -5 -2 63465.4 1858.72 3
 -1 -5 1 295.958 159.511 3
 -1 5 1 35.696 97.4526 3
 1 -5 -1 -69.6393 88.0448 3
 1 5 -1 39.4195 121.512 3
 -1 5 0 53906.9 1536.46 3
 -1 -5 0 53660 1672.13 3
 1 5 0 57804.1 1715.74 3
 1 -5 0 53825.5 1545.8 3
 1 -5 1 379202 3812.25 3
 -1 -5 -1 376071 4621.89 3
 -1 5 -1 378786 3787.21 3
 1 5 1 376537 4585.42 3
 -1 5 -1 361493 3125.41 2
 -1 5 -2 70533 1527.9 3
 1 -5 2 66062.8 1480.57 3
 -1 -5 -2 67861.2 2044.06 3
 1 5 2 67057.5 2007.2 3
 1 -5 2 68295.9 1467.14 2
 -1 -5 -3 197319 3805.5 4
 1 -5 3 196717 2276.57 3
 -1 -5 -3 190923 3609.91 3
 1 -5 3 199662 3036.4 2
 -1 -5 -3 190358 3874.38 1
 -1 5 -3 199842 2310.85 3
 1 5 3 193179 3548.98 3
 1 -5 4 18519.6 560.203 3
 -1 -5 -4 20543.7 1367.12 4
 1 5 4 19726.3 1177.16 3
 -1 -5 -4 19337.1 1188.03 3
 1 -5 4 20069.2 1108.15 2
 -1 -5 -5 208.787 153.488 3
 1 5 5 125.729 127.431 3
 -1 -5 -5 198.562 183.379 4
 -1 -5 -6 -77.032 123.972 3
 -1 -5 -6 36.3999 173.619 4
 1 -5 7 1629.21 519.126 1
 -1 -5 -7 1275.8 367.484 3
 1 -5 8 12515.9 1463.81 1
 1 -5 9 10697.1 1414.84 1
 1 -5 10 75.8033 204.148 1
 1 -5 10 1322.5 510.019 2
 1 -5 11 658.394 478.718 1
 1 -5 11 751.961 456.319 2
 1 -5 12 404.743 268.986 1
 -1 -6 13 5495.67 1120.64 1
 -1 -6 12 7542.25 1248.48 1
 -1 -6 12 9953.05 1354.75 2
 -1 -6 11 605.839 338.982 2
 -1 -6 11 76.6825 208.144 1
 1 -6 -10 3815.03 717.038 3
 -1 -6 10 3045.42 745.591 1
 -1 -6 10 2954.33 643.215 2
 1 -6 -9 3251.13 687.775 3
 -1 -6 9 2459.73 653.333 1
 -1 -6 9 4181.46 738.815 2
 -1 -6 8 57616.7 2457.71 2
 1 -6 -8 61196.1 2617.05 3
 1 6 -7 13530.8 568.495 3
 1 -6 -7 14565.5 1249.6 3
 -1 -6 7 14660.3 1189.72 2
 1 6 -7 14083.5 577.849 3
 -1 -6 6 66948.7 2259.7 2
 1 -6 -6 70174.9 2536.51 3
 1 6 -6 69759.4 1553.42 3
 -1 -6 5 102399 2539.18 2
 1 6 -5 99306.7 2036.64 3
 1 -6 -5 100208 2486.15 4
 1 -6 -5 104615 2951.04 3
 -1 -6 4 88413.5 2125.08 2
 1 -6 -4 83354.3 2536.18 3
 1 -6 -4 83343.3 2016.49 4
 1 6 -4 82102.9 1944.68 3
 -1 6 4 81186.9 2465.46 3
 1 6 -3 17675.8 962.433 2
 -1 6 3 17653.4 1101.61 3
 1 -6 -3 17652 1103.19 3
 1 6 -3 19104 965.136 3
 1 6 -2 7895.3 553.604 2
 -1 6 2 7391.29 672.209 3
 1 6 -2 7208.81 620.424 3
 1 -6 -2 7340.31 690.407 3
 -1 6 1 16508 961.395 3
 1 6 -1 16936.2 971.364 3
 -1 -6 1 15809.3 954.471 3
 1 -6 -1 17033 986.738 3
 1 -6 0 201610 3239.14 3
 -1 6 0 204186 3233.33 3
 1 6 0 204038 3465.26 3
 -1 -6 0 198517 3454.16 3
 -1 6 -1 185977 2329.9 2
 -1 6 -1 188625 2956.17 3
 1 6 1 191854 3509.31 3
 -1 -6 -1 188091 3518.19 3
 1 -6 1 190200 2994.63 3
 1 -6 2 4001.95 412.313 3
 1 -6 2 4505.02 374.529 2
 -1 6 -2 4105.74 406.94 3
 1 6 2 3349.12 499.877 3
 -1 -6 -2 3973.04 561.922 3
 1 -6 3 43437 1241.99 3
 1 -6 3 43499.5 1403.42 2
 1 6 3 43270.7 1786.42 3
 -1 -6 -3 43427.4 1792.96 4
 -1 -6 -3 43660.5 1824.43 3
 -1 6 -3 44875.7 1254.87 3
 -1 6 -4 3581.96 317.265 3
 -1 -6 -4 3630.26 603.792 4
 1 6 4 3920.02 553.196 3
 -1 -6 -4 3204 515.792 3
 1 -6 4 3560.84 465.244 2
 1 -6 4 3937.23 323.757 3
 -1 -6 -5 5566.39 717.378 3
 1 -6 5 5640.87 660.827 2
 -1 -6 -5 5334.93 778.951 4
 -1 -6 -6 8535.21 1044.67 4
 1 -6 6 8217.28 868.912 2
 -1 -6 -6 7499.9 860.11 3
 -1 -6 -7 869.36 301.146 3
 1 -6 7 590.819 233.91 2
 1 -6 8 1540.14 489.355 2
 1 -6 8 1448.24 547.415 1
 -1 -6 -8 826.561 352.113 3
 1 -6 9 115.316 331.881 1
 1 -6 9 392.275 255.967 2
 1 -6 10 1825.5 596.719 2
 1 -6 10 2011.59 655.705 1
 1 -6 11 789.169 367.763 2
 1 -6 11 51.6029 179.459 1
 -1 -7 13 2008.29 693.742 1
 -1 -7 12 500.082 406.747 1
 -1 -7 12 561.5 407.312 2
 -1 -7 11 838.285 452.605 1
 -1 -7 11 447.216 317.038 2
 1 -7 -10 8354.82 1080.97 3
 -1 -7 10 7105.02 986.078 2
 -1 -7 10 7496.21 1118.55 1
 1 -7 -9 52.8149 180.411 3
 -1 -7 9 215.737 243.807 1
 -1 -7 9 553.536 304.313 2
 1 -7 -8 12149.4 1219.85 3
 -1 -7 8 13922.3 1217.17 2
 1 -7 -7 62090.4 2628.44 3
 1 7 -7 66491.2 1423.12 3
 -1 -7 7 67007.1 2427.96 2
 1 -7 -6 7150.46 860.762 3
 -1 -7 6 7719.67 770.446 2
 1 -7 -6 6801.29 732.773 4
 1 7 -6 6547.12 524.657 3
 1 -7 -5 9728.82 796.03 4
 -1 -7 5 10053.4 824.418 2
 1 -7 -5 9560.49 960.227 3
 1 7 -5 10679.4 720.757 3
 1 -7 -4 14738.4 1124.04 3
 1 7 -4 15713.5 920.753 3
 1 -7 -4 14518.3 871.077 4
 1 7 -3 12314.4 817.563 2
 -1 7 3 11755.2 950.409 3
 1 7 -3 12516.7 846.71 3
 1 -7 -3 10612.9 922.699 3
 1 -7 -2 3141.78 483.831 3
 -1 -7 2 2845.16 439.555 3
 -1 7 2 2478.99 423.735 3
 1 7 -2 2666.66 410.089 3
 1 7 -1 889.139 230.338 3
 -1 7 1 988.102 264.017 3
 -1 -7 1 1067.39 282.524 3
 1 -7 -1 883.277 259.182 3
 -1 -7 0 6574.71 683.471 3
 1 7 0 7890.39 737.072 3
 1 -7 0 7075.67 660.072 3
 -1 7 0 8135.39 697.356 3
 -1 7 -1 110707 1880.57 2
 1 -7 1 109048 2458.87 3
 -1 -7 -1 109588 2869.65 3
 -1 7 -1 106868 2417.41 3
 1 7 1 109021 2834.24 3
 1 7 2 9659.83 872.642 3
 1 -7 2 10763 742.62 3
 -1 7 -2 10883.3 731.116 2
 -1 -7 -2 9155.29 870.066 3
 -1 7 -2 10496.2 728.129 3
 1 -7 3 118607 2274.34 2
 -1 7 -3 119909 2300.21 3
 -1 -7 -3 123105 3098.77 4
 1 -7 3 120344 2328.62 3
 -1 -7 -3 115889 3156.76 3
 -1 7 -4 55070.7 1398.38 3
 -1 -7 -4 56408.8 2318.6 4
 -1 -7 -4 51939.6 2196.4 3
 1 -7 4 54559.2 1773.78 2
 1 -7 4 56110.3 1418.55 3
 1 -7 5 5666 640.025 2
 -1 -7 -5 6677.22 872.549 4
 -1 -7 -5 4166.53 660.915 3
 -1 -7 -6 2505.41 543.776 3
 -1 -7 -6 2524.67 603.928 4
 1 -7 6 3468.17 572.606 2
 -1 -7 -7 15244.9 1507.24 4
 -1 -7 -7 17185.3 1429.14 3
 1 -7 7 18137.6 1365.97 2
 1 -7 8 217.369 290.818 1
 1 -7 8 112.603 283.108 2
 -1 -7 -8 221.412 284.426 3
 1 -7 9 4500.92 808.471 2
 1 -7 9 3286.52 811.778 1
 1 -7 10 120.084 276.562 1
 1 -7 10 247.426 292.2 2
 1 -7 11 3367.61 908.836 1
 1 -7 11 3785.35 822.168 2
 -1 -8 13 165.389 268.765 1
 -1 -8 12 326.162 337.131 2
 -1 -8 12 253.577 274.92 1
 -1 -8 11 1745.87 552.954 2
 -1 -8 11 2495.29 706.616 1
 -1 -8 10 3514.63 714.112 2
 -1 -8 10 2560.82 718.96 1
 1 -8 -10 3557.97 741.392 3
 1 -8 -9 2047.48 556.013 3
 -1 -8 9 3127.38 640.092 2
 1 -8 -8 4748.59 824.652 3
 -1 -8 8 4585.75 699.062 2
 -1 -8 7 7023.08 815.904 2
 1 -8 -7 6978.59 937.036 3
 -1 -8 6 25195.7 1386.88 2
 1 8 -6 24239.7 1103.47 3
 1 -8 -6 22025.7 1354.6 4
 1 -8 -6 23258.5 1626.78 3
 1 8 -5 224.432 129.187 3
 -1 -8 5 932.848 288.753 2
 1 -8 -5 690.706 235.698 4
 1 -8 -5 730.12 389.01 3
 1 -8 -4 42926.9 1538.66 4
 1 -8 -4 41420.5 1986.72 3
 1 8 -4 42487.6 1620.33 3
 1 -8 -3 1790.56 442.183 3
 1 8 -3 934.8 273.91 3
 1 8 -2 491.367 226.339 3
 1 -8 -2 380.457 247.072 3
 -1 -8 2 422.361 222.478 3
 -1 -8 1 8523.87 808.659 3
 1 -8 -1 7681.35 758.755 3
 -1 8 1 7070.77 723.238 3
 1 8 -1 7064.37 732.048 3
 1 8 0 6093.78 697.713 3
 1 -8 0 6381.23 685.026 3
 -1 8 0 6241.28 653.735 3
 -1 -8 0 5811.04 690.613 3
 1 -8 1 6689.31 655.807 3
 1 8 1 5433.02 669.436 3
 -1 8 -1 5004.68 562.195 3
 -1 -8 -1 5669.81 699.586 3
 -1 8 -1 5405.4 439.296 2
 -1 8 -2 534.391 207.196 3
 1 -8 2 1240.55 295.731 3
 -1 8 -2 1008.02 263.664 2
 -1 -8 -2 855.881 390.757 3
 -1 -8 -3 48812.2 2158.9 3
 1 -8 3 47992.8 1613.94 3
 1 -8 3 48879.6 1490.83 2
 -1 8 -3 46242.2 1569.31 3
 -1 -8 -4 651.515 300.468 4
 -1 8 -4 721.542 204.889 3
 1 -8 4 648.18 208.532 3
 1 -8 4 685.82 241.209 2
 -1 -8 -4 1098.67 376.584 3
 -1 8 -5 3557.21 347.87 3
 -1 -8 -5 2872.92 603.043 4
 1 -8 5 2797.65 311.723 3
 -1 -8 -5 3109.54 615.445 3
 1 -8 5 2792.31 441.529 2
 1 -8 6 11041.9 973.21 2
 -1 -8 -6 12611.8 1237.8 3
 -1 -8 -6 9867.96 1159.98 4
 -1 -8 -7 638.102 418.089 4
 1 -8 7 523.255 327.911 2
 -1 -8 -7 124.644 269.539 3
 -1 -8 -8 3279.32 688.447 3
 1 -8 8 3241.95 637.688 2
 -1 -8 -9 1138.7 438.622 3
 1 -8 9 894.465 425.075 1
 1 -8 9 656.898 349.014 2
 1 -8 10 3236.18 712.257 2
 1 -8 10 4171.04 956.687 1
 1 -8 11 541.607 424.957 1
 1 -8 11 7.36941 201.219 2
 -1 -9 13 1698.45 716.681 1
 -1 -9 12 1174.98 481.944 1
 -1 -9 11 393.845 354.458 2
 -1 -9 11 146.953 241.357 1
 -1 -9 10 3331.22 765.32 1
 -1 -9 10 4704.85 803.032 2
 1 -9 -10 2867.78 736.908 3
 -1 -9 9 22953.7 1622.15 2
 1 -9 -9 23011.4 1909.73 3
 1 -9 -8 2581.62 645.447 3
 -1 -9 8 2085.84 492.745 2
 1 -9 -7 18288 1341.02 4
 1 -9 -7 17801.9 1539.57 3
 -1 -9 7 19493.2 1322.92 2
 1 -9 -6 43523.8 2309.96 3
 -1 -9 6 47538.8 1925.05 2
 1 9 -6 45769.5 1628.02 3
 1 -9 -6 41807.1 1905.27 4
 1 -9 -5 8236.26 777.81 4
 1 9 -5 7574.92 710.07 3
 1 -9 -5 8009.74 967.805 3
 1 -9 -4 39856.3 2041.98 3
 1 -9 -4 41236.6 1568.23 4
 1 9 -4 42138.9 1719.96 3
 1 -9 -3 10730.7 1028.76 3
 1 9 -3 10704.4 895.021 3
 1 9 -2 1063.93 305.237 3
 1 -9 -2 929.699 343.004 3
 -1 -9 2 1309.8 354.818 3
 1 9 -1 15956 1137.49 3
 -1 -9 1 14899.5 1134.5 3
 1 -9 -1 17042.7 1212 3
 1 -9 0 43803 1870.86 3
 -1 -9 0 41532.8 1946.89 3
 -1 9 0 42195.1 1792.94 3
 1 -9 1 21547.3 1268.2 3
 -1 -9 -1 24725.5 1531.41 3
 -1 9 -1 23765.6 964.733 2
 -1 9 -1 23357.5 1295.1 3
 -1 9 -2 253669 3709.06 2
 1 -9 2 262523 4267.7 3
 -1 -9 -2 247639 4925.71 3
 -1 9 -2 259111 4176.81 3
 -1 9 -3 203372 3560.1 3
 1 -9 3 201636 3606.53 3
 -1 -9 -3 195997 4543.56 3
 -1 -9 -4 12732.1 1144.62 4
 -1 -9 -4 10633.8 1107.69 3
 1 -9 4 11790.1 838.523 2
 -1 9 -4 11353.3 801.655 3
 1 -9 4 11262.8 804.344 3
 1 -9 5 1690.13 364.161 2
 -1 -9 -5 1442.69 461.092 4
 -1 -9 -5 1087.72 424.698 3
 1 -9 5 870.166 232.612 3
 -1 9 -5 1234.57 241.958 3
 1 -9 6 188.22 225.687 2
 -1 -9 -6 -110.204 165.729 4
 -1 -9 -6 198.383 285.955 3
 -1 -9 -7 15556.6 1483.1 3
 -1 -9 -7 15746.7 1569.07 4
 1 -9 7 12416.6 1098.34 2
 1 -9 8 370.437 235.145 2
 -1 -9 -8 473.944 297.984 3
 1 -9 9 87.1733 250.382 2
 -1 -9 -9 149.597 288.608 3
 1 -9 9 212.435 152.508 1
 1 -9 10 463.697 265.723 2
 1 -9 10 626.981 405.721 1
 1 -9 11 97.4562 290.269 2
 1 -9 11 406.071 423.242 1
 -1 -10 12 1638.12 630.563 1
 -1 -10 11 604.093 373.884 2
 -1 -10 11 214.02 311.665 1
 -1 -10 10 1294.32 444.742 2
 1 -10 -10 1519.32 579.942 3
 1 -10 -9 356.679 419.137 3
 -1 -10 9 2071.39 576.494 2
 1 -10 -8 1260.47 481.788 3
 -1 -10 8 1333.44 421.736 2
 -1 -10 7 1857.89 452.267 2
 1 -10 -7 1479.52 408.276 4
 1 -10 -7 1629.66 499.58 3
 1 -10 -6 159325 4589.51 3
 1 10 -6 161740 3291.69 3
 1 -10 -6 158453 3796.02 4
 1 -10 -5 1549.92 485.121 3
 1 10 -5 1438.07 324.395 3
 1 -10 -5 825.105 273.585 4
 1 -10 -4 82495.3 3050.33 3
 1 10 -4 83272.4 2554.36 3
 1 -10 -3 31769 1851.83 3
 -1 -10 3 34214 1716.45 3
 1 10 -3 34999.8 1710.71 3
 -1 -10 2 27635.5 1585.09 3
 1 -10 -2 28253.1 1691.28 3
 1 -10 -1 1653.18 427.816 3
 -1 -10 1 2204.82 476.383 3
 1 -10 0 41493.4 1929.94 3
 -1 -10 0 40740.8 2020.57 3
 1 -10 1 521.265 271.407 3
 -1 10 -1 112.79 127.205 2
 -1 -10 -1 265.694 312.168 3
 -1 10 -2 18028.5 1027.5 2
 1 -10 2 17436.8 1185.6 3
 -1 -10 -2 18108.2 1415.32 3
 -1 10 -2 17925.4 1172.22 3
 -1 -10 -3 11964.6 1189.05 3
 -1 10 -3 12226.4 938.878 3
 1 -10 3 13522.5 1010.37 3
 -1 -10 -4 84696.3 3250.81 3
 -1 -10 -4 85990.8 3010.88 4
 1 -10 4 80268.4 2319.59 3
 -1 10 -4 89595.6 2408.62 3
 -1 10 -5 83.289 105.538 3
 -1 -10 -5 280.098 247.015 4
 1 -10 5 302.127 193.548 2
 1 -10 5 205.327 167.546 3
 -1 -10 -5 228.296 208.642 3
 -1 -10 -6 188.633 265.77 3
 1 -10 6 211.495 240.896 2
 -1 -10 -6 259.364 302.368 4
 -1 -10 -7 970.042 373.006 3
 -1 -10 -7 1994.01 627.155 4
 1 -10 7 1158.77 382.605 2
 -1 -10 -8 262.371 395.4 4
 1 -10 8 1197.17 427.402 2
 -1 -10 -8 453.657 306.712 3
 1 -10 9 521.471 341.981 2
 -1 -10 -9 -184.33 249.585 3
 1 -10 10 219.366 323.262 1
 1 -10 10 159.981 284.71 2
 1 -10 11 2125.01 730.021 1
 1 -10 11 2402.02 641.621 2
 -1 -11 12 1053.09 546.91 1
 -1 -11 11 27.6532 320.826 1
 -1 -11 11 124.643 211.566 2
 -1 -11 10 2915.45 668.798 2
 1 -11 -10 2262.4 654.696 3
 1 -11 -9 28449.5 2250.09 3
 -1 -11 9 29337.6 1871.25 2
 -1 -11 8 6219.3 817.034 2
 1 -11 -8 6240.64 1035.09 3
 1 -11 -7 178.193 239.192 4
 1 -11 -7 -3.38354 220.938 3
 1 -11 -6 14342.3 1183.04 4
 1 -11 -6 14756 1459.54 3
 1 11 -5 2649.27 485.755 3
 1 -11 -5 2115.92 592.68 3
 1 -11 -5 2787.55 494.083 4
 1 -11 -4 849.239 418.239 3
 -1 -11 3 685.72 313.062 3
 1 -11 -3 629.076 407.823 3
 1 -11 -2 467.383 277.429 3
 -1 -11 2 265.712 245.239 3
 -1 -11 1 26990.3 1669.21 3
 1 -11 -1 29118.8 1746.97 3
 1 -11 0 14235.1 1197.83 3
 -1 -11 0 13373.3 1218.28 3
 -1 11 -1 76098.1 1926.01 2
 -1 -11 -1 80312.2 3026.3 3
 1 -11 1 79359.7 2739.43 3
 1 -11 2 28932.8 1636.14 3
 -1 -11 -2 27364.7 1816.69 3
 -1 11 -3 10999.6 952.917 3
 -1 -11 -3 11292.7 1213.14 3
 1 -11 3 10956.3 970.418 3
 -1 11 -4 -55.2011 97.6668 3
 -1 -11 -4 94.8047 143.101 4
 1 -11 4 -40.0432 152.916 3
 -1 -11 -4 -86.9135 138.649 3
 -1 -11 -5 4902.84 827.551 4
 -1 -11 -5 5907.52 937.913 3
 1 -11 5 4346.32 536.212 3
 -1 -11 -6 4614.41 822.831 3
 -1 -11 -6 5853.11 949.78 4
 1 -11 6 4947.54 688.948 2
 -1 -11 -7 5114.31 927.528 3
 -1 -11 -7 4532 876.629 4
 1 -11 7 4001.91 616.591 2
 -1 -11 -8 1618.06 572.472 3
 -1 -11 -8 2106.21 631.706 4
 1 -11 8 1492.42 400.772 2
 -1 -11 -9 6597.9 1109.1 3
 1 -11 9 6696.77 910.319 2
 1 -11 10 2464.38 751.064 1
 1 -11 10 4513.25 812.596 2
 1 -11 11 -122.517 177.931 2
 -1 -12 12 6711.73 1231.23 1
 -1 -12 11 254.893 309.416 1
 -1 -12 11 266.043 264.799 2
 1 -12 -10 -62.7638 247.552 3
 -1 -12 10 528.614 390.613 2
 1 -12 -9 213.036 192.8 3
 1 -12 -8 1417.44 457.978 4
 1 -12 -8 1710.49 644.57 3
 1 -12 -7 49.2616 191.544 4
 1 -12 -7 74.1387 276.621 3
 1 -12 -6 11709 1097.79 4
 1 -12 -6 13078.1 1468.94 3
 1 -12 -5 2777.52 668.467 3
 1 -12 -5 3297.72 540.72 4
 1 -12 -4 10655.6 1227.1 3
 -1 -12 3 32029.7 1855.35 3
 1 -12 -3 31504.7 2012.61 3
 -1 -12 2 44507.1 2212.98 3
 1 -12 -2 40839 2237.39 3
 1 -12 -1 3482.63 660.696 3
 -1 -12 1 2365.46 582.195 3
 1 -12 0 118.409 226.933 3
 -1 -12 0 125.614 199.957 3
 -1 -12 -1 21795.1 1657.19 3
 1 -12 1 22637.1 1556.37 3
 -1 -12 -2 23387.9 1754.26 3
 1 -12 2 24094 1580.22 3
 1 -12 3 1805.56 429.061 3
 -1 -12 -3 1736.27 548.066 3
 1 -12 4 5999.94 739.361 3
 -1 -12 -4 6347.98 974.74 3
 -1 -12 -5 3558.94 699.268 4
 1 -12 5 2687.99 462.138 3
 -1 -12 -5 2836.28 663.893 3
 -1 -12 -6 739.303 415.317 4
 -1 -12 -6 323.476 318.128 3
 -1 -12 -7 -191.471 196.183 4
 1 -12 7 270.727 216.92 2
 -1 -12 -7 427.066 418.614 3
 -1 -12 -8 102.398 282.957 4
 -1 -12 -8 718.253 370.397 3
 1 -12 8 376.375 305.815 2
 -1 -12 -9 21.2849 209.113 3
 1 -12 9 849.656 423.202 2
 1 -12 10 2394.12 621.006 2
 1 -13 -10 352.193 325.729 3
 1 -13 -9 5103.07 1033.94 3
 1 -13 -8 6029.94 888.824 4
 1 -13 -8 5823.57 1109.95 3
 1 -13 -7 1232.23 602.423 3
 1 -13 -7 713.523 334.778 4
 1 -13 -6 626.892 281.596 4
 1 -13 -6 594.005 461.673 3
 1 -13 -5 4083.02 827.659 3
 1 -13 -5 5320.31 713.331 4
 1 -13 -4 27799.9 2047.58 3
 1 -13 -3 2963.74 717.021 3
 -1 -13 3 2400.79 580.516 3
 1 -13 -2 8490.94 1110.33 3
 -1 -13 2 8826.86 1055.04 3
 1 -13 -1 58982.8 2727.75 3
 -1 -13 1 61679.5 2790.26 3
 -1 -13 0 32602.1 2058.42 3
 1 -13 0 32158.3 1988.92 3
 1 -13 1 9125.4 1051.53 3
 -1 -13 -1 10840.5 1230.39 3
 1 -13 2 964.9 380.399 3
 -1 -13 -2 704.566 340.443 3
 1 -13 3 5093.46 769.49 3
 -1 -13 -3 3668.29 725.716 3
 1 -13 4 15496.5 1250.57 3
 -1 -13 -4 16144.2 1614.49 3
 1 -13 5 27597.5 1560 3
 -1 -13 -5 24767.7 1863.9 4
 -1 -13 -5 29598.2 2245.19 3
 -1 -13 -6 5234.34 940.742 4
 -1 -13 -6 4971.47 963.461 3
 -1 -13 -7 -73.1069 174.641 4
 -1 -13 -7 -116.009 229.89 3
 1 -13 8 311.465 213.81 2
 -1 -13 -8 -81.8421 285.501 3
 -1 -13 -8 -177.928 224.217 4
 -1 -13 -9 2586.85 750.071 3
 1 -13 9 3416.11 684.91 2
 -1 -13 -9 3802.38 931.726 4
 1 -13 10 3016.04 675.555 2
 1 -14 -10 1666.57 649.815 3
 1 -14 -9 530.609 572.811 3
 1 -14 -8 2361.37 585.902 4
 1 -14 -8 2239.47 714.233 3
 1 -14 -7 151.466 256.17 4
 1 -14 -7 316.533 362.385 3
 1 -14 -6 17689.2 1804.06 3
 1 -14 -6 20161.4 1520.43 4
 1 -14 -5 12128.6 1104.46 4
 1 -14 -5 11057.9 1382.45 3
 1 -14 -4 75013.4 3468.15 3
 -1 -14 3 15566 1422.35 3
 1 -14 -3 12788.1 1424.88 3
 -1 -14 2 24216.1 1790.43 3
 1 -14 -2 22133.8 1799.19 3
 1 -14 -1 846.294 410.783 3
 -1 -14 1 1671.66 487.821 3
 -1 -14 0 15841.4 1527.14 3
 1 -14 0 15662.9 1464.48 3
 1 -14 1 3382.7 670.183 3
 -1 -14 -1 3032.9 716.756 3
 1 -14 2 1353.58 489.688 3
 -1 -14 -2 878.726 445.207 3
 -1 -14 -3 14041.2 1536.7 3
 1 -14 3 15717.4 1367.32 3
 1 -14 4 8981.11 1019.79 3
 -1 -14 -4 8802.5 1262.79 3
 -1 -14 -5 2305.52 616.394 4
 1 -14 5 1735.55 435.551 3
 -1 -14 -5 1150.41 475.657 3
 -1 -14 -6 5057.41 973.814 4
 -1 -14 -6 4355.66 952.398 3
 -1 -14 -7 107.406 162.658 4
 -1 -14 -7 -240.974 420.758 3
 -1 -14 -8 167.143 301.766 3
 -1 -14 -8 -4.42186 226.142 4
 -1 -14 -9 1091.14 538.088 4
 -1 -14 -9 2006.84 723.815 3
 1 -15 -10 850.065 503.78 3
 1 -15 -9 2116.01 653.249 3
 1 -15 -8 1708.15 619.029 3
 1 -15 -7 11707.1 1270.42 4
 1 -15 -7 12158.4 1593 3
 1 -15 -6 841.447 482.881 3
 1 -15 -6 1702.73 510.034 4
 1 -15 -5 3605.92 880.255 3
 1 -15 -5 3001.22 586.24 4
 1 -15 -4 8895.2 1261.15 3
 1 -15 -3 5473.93 935.676 3
 -1 -15 3 7597.15 1048.19 3
 1 -15 -2 581.01 408.751 3
 -1 -15 2 68.1218 142.835 3
 1 -15 -1 783.024 370.95 3
 -1 -15 1 1899.31 591.649 3
 1 -15 0 14872.1 1478.72 3
 -1 -15 0 16568.6 1600.06 3
 -1 -15 -1 11564.2 1370.22 3
 1 -15 1 10926.5 1247.74 3
 1 -15 2 4958.57 826.947 3
 -1 -15 -2 4595.77 890.037 3
 1 -15 3 37699.3 2244.12 3
 -1 -15 -3 37031.3 2526.12 3
 1 -15 4 15401.7 1394.07 3
 -1 -15 -4 14555.1 1643.76 3
 -1 -15 -5 4553.43 843.194 4
 1 -15 5 4247.58 696.933 3
 -1 -15 -5 5297.57 1019.55 3
 -1 -15 -6 830.99 509.763 3
 -1 -15 -6 299.034 326.329 4
 -1 -15 -7 297.792 275.542 4
 -1 -15 -7 145.122 264.481 3
 -1 -15 -8 8414.25 1396.39 3
 -1 -15 -8 8162.65 1314.82 4
 -1 -15 -9 941.89 507.461 4
 -1 -15 -9 221.571 450.226 3
 1 -16 -10 917.999 582.904 3
 1 -16 -9 -68.1764 344.327 3
 1 -16 -8 1464.37 731.102 3
 1 -16 -7 1579.64 478.006 4
 1 -16 -7 2504.24 793.337 3
 1 -16 -6 4775.45 1035.44 3
 1 -16 -6 6024.29 871.427 4
 1 -16 -5 12613.7 1600.39 3
 1 -16 -4 13273.5 1606.81 3
 1 -16 -3 3464.04 824.203 3
 -1 -16 3 5118.63 922.094 3
 -1 -16 2 686.692 440.209 3
 1 -16 -2 794.906 439.739 3
 1 -16 -1 7885.72 1161.17 3
 -1 -16 1 7705.08 1160.96 3
 1 -16 0 9149.28 1203.34 3
 -1 -16 0 7674.31 1155.33 3
 -1 -16 -1 21655.7 1925.13 3
 1 -16 1 26028.3 1994.11 3
 -1 -16 -2 11186.9 1415.16 3
 1 -16 2 8406.19 1133.74 3
 1 -16 3 5852.84 920.843 3
 -1 -16 -3 5417.67 1064.57 3
 1 -16 4 6856.81 988.011 3
 -1 -16 -4 7750.73 1228.79 3
 -1 -16 -5 893.949 519.828 3
 1 -16 5 647.495 361.356 3
 -1 -16 -5 397.481 316.241 4
 -1 -16 -6 131.696 255.348 4
 -1 -16 -6 516.076 413.738 3
 -1 -16 -7 1339.33 589.731 4
 -1 -16 -7 548.702 403.686 3
 -1 -16 -8 615.262 342.111 4
 -1 -16 -8 1879.62 843.502 3
 -1 -16 -9 -162.062 272.452 3
 -1 -16 -9 157.71 198.89 4
 1 -17 -10 4013.32 1043.87 3
 1 -17 -9 723.993 597.256 3
 1 -17 -8 -976.84 528.911 3
 1 -17 -7 -94.9561 234.783 3
 1 -17 -6 11081.5 1564.31 3
 1 -17 -6 11107.4 1219.57 4
 1 -17 -5 3088.39 825.823 3
 1 -17 -4 1761.66 662.185 3
 1 -17 -3 897.961 573.023 3
 -1 -17 3 1247.52 559.928 3
 1 -17 -2 5253.02 1000.28 3
 -1 -17 2 5370.54 981.563 3
 -1 -17 1 3661.99 818.011 3
 1 -17 -1 1853.3 613.758 3
 1 -17 0 15843.8 1648.64 3
 -1 -17 0 13697.3 1565.86 3
 1 -17 1 407.653 290.38 3
 -1 -17 -1 270.103 397.273 3
 1 -17 2 341.942 389.312 3
 -1 -17 -2 31.1733 283.032 3
 1 -17 3 80.2346 287.478 3
 -1 -17 -3 122.759 262.328 3
 -1 -17 -4 2313.65 737.249 3
 1 -17 4 1478.83 487.552 3
 1 -17 5 -52.6546 215.035 3
 -1 -17 -5 241.126 369.829 4
 -1 -17 -5 -500.82 371.271 3
 -1 -17 -6 2569.88 748.822 4
 -1 -17 -6 3309.75 917.502 3
 -1 -17 -7 399.315 179.228 4
 -1 -17 -7 280.408 420.944 3
 -1 -17 -8 12405.4 1684.99 4
 -1 -17 -8 11619.7 1769.73 3
 -1 -17 -9 257.867 424.91 3
 1 -18 -9 2809.6 917.972 3
 1 -18 -8 -241.663 430.951 3
 1 -18 -7 6280.64 1289.49 3
 1 -18 -6 552.564 501.905 3
 1 -18 -5 14199 1787.2 3
 1 -18 -4 4874.17 1047.42 3
 1 -18 -3 7065.66 1211.12 3
 -1 -18 3 8748.77 1271.89 3
 -1 -18 2 21564.5 1992.65 3
 1 -18 -2 19753.3 1982.52 3
 1 -18 -1 4361.37 924.139 3
 -1 -18 1 2733.38 836.917 3
 1 -18 0 21.9775 291.895 3
 -1 -18 0 -122.37 212.366 3
 1 -18 1 522.459 408.98 3
 -1 -18 -1 -256.343 354.722 3
 1 -18 2 1462.3 555.592 3
 -1 -18 -2 1810.67 663.499 3
 1 -18 3 20904.6 1882.44 3
 -1 -18 -3 17887.1 1968.17 3
 1 -18 4 3441.18 768.455 3
 -1 -18 -4 3193.54 872.258 3
 -1 -18 -5 11724.1 1682.5 3
 -1 -18 -5 12767.1 1533.46 4
 -1 -18 -6 2427.61 753.001 4
 -1 -18 -6 723.895 399.957 3
 -1 -18 -7 -267.414 318.11 4
 -1 -18 -7 20.8521 491.002 3
 -1 -18 -8 729.633 660.452 3
 1 -19 -8 1935.95 787.357 3
 1 -19 -7 -172.807 315.273 3
 1 -19 -6 3272.16 945.387 3
 1 -19 -5 2651.38 855.28 3
 1 -19 -4 66.2912 333.522 3
 1 -19 -3 2687.79 797.355 3
 -1 -19 3 2678.78 779.803 3
 1 -19 -2 3928.14 952.878 3
 -1 -19 2 4388.02 960.773 3
 1 -19 -1 5724.29 1085.84 3
 -1 -19 1 4766.57 1013.84 3
 1 -19 0 1362.83 599.05 3
 -1 -19 0 476.5 444.63 3
 1 -19 1 321.86 349.414 3
 -1 -19 -1 -45.3237 235.946 3
 -1 -19 -2 2887.48 792.395 3
 1 -19 2 4029.14 915.599 3
 1 -19 3 735.844 473.075 3
 -1 -19 -3 977.188 621.023 3
 -1 -19 -4 1608.83 755.184 3
 1 -19 4 3081.26 728.404 3
 -1 -19 -5 949.057 592.96 3
 -1 -19 -5 1250.76 514.264 4
 -1 -19 -6 12625.4 1610.58 4
 -1 -19 -6 12331.1 1806.21 3
 -1 -19 -7 593.639 317.582 4
 -1 -19 -7 503.06 405.609 3
 1 -20 -6 936.269 570.945 3
 1 -20 -5 945.507 575.256 3
 1 -20 -4 914.067 577.584 3
 1 -20 -3 10917.2 1592.75 3
 1 -20 -2 1237.56 573.561 3
 -1 -20 2 2988.86 789.216 3
 -1 -20 1 715.275 492.658 3
 1 -20 -1 194.213 348.169 3
 1 -20 0 3505.73 913.449 3
 -1 -20 0 2916.87 847.012 3
 1 -20 1 2158.95 709.263 3
 -1 -20 -1 2729.39 849.706 3
 -1 -20 -2 4072.42 1032.9 3
 1 -20 2 3844.59 898.487 3
 1 -20 3 9991.06 1425.38 3
 -1 -20 -3 7059.65 1366.34 3
 1 -20 4 3321.61 804.885 3
 -1 -20 -4 4673.64 1096.14 3
 -1 -20 -5 301.481 364.009 4
 -1 -20 -5 785.24 531.282 3
 -1 -20 -6 -153.823 299.599 4
 -1 -20 -6 525.538 592.257 3
 1 -21 -5 239.427 207.949 3
 1 -21 -4 1674.34 710.512 3
 1 -21 -3 232.96 441.935 3
 1 -21 -2 704.164 455.559 3
 -1 -21 2 331.567 509.794 3
 1 -21 -1 295.209 250.926 3
 -1 -21 1 -20.2177 404.985 3
 1 -21 0 5998.51 1187.03 3
 -1 -21 0 7140.37 1309.85 3
 -1 -21 -1 1543.53 702.552 3
 1 -21 1 754.57 482.076 3
 -1 -21 -2 1550.89 750.982 3
 1 -21 2 1420.33 628.123 3
 1 -21 3 2183.74 714.084 3
 -1 -21 -3 1930.95 751.586 3
 1 -21 4 244.129 371.377 3
 -1 -21 -4 798.767 634.031 3
 -1 -21 -5 1913.79 661.839 4
 1 -22 -4 553.111 519.579 3
 1 -22 -3 6244.97 1291.77 3
 1 -22 -2 -754.1 479.195 3
 -1 -22 2 119.604 319.801 3
 1 -22 -1 2162.04 809.481 3
 -1 -22 1 1071.39 611.728 3
 -1 -22 0 1138.11 605.299 3
 1 -22 0 106.945 342.68 3
 -1 -22 -1 3168.78 931.995 3
 1 -22 1 4510.29 1059.48 3
 -1 -22 -2 1187.32 542.92 3
 1 -22 2 929.076 523.081 3
 1 -22 3 443.586 432.082 3
 -1 -22 -3 160.038 401.042 3
 -1 -22 -5 2885.67 792.265 4
 1 -23 -2 134.588 221.351 3
 -1 -23 1 93.5184 293.39 3
 1 -23 -1 673.578 505.203 3
 1 -23 0 1325.7 648.931 3
 -1 -23 0 984.771 610.689 3
 -1 -23 -1 1077.23 683.602 3
 1 -23 1 1095.43 599.643 3
 1 -23 2 6918.63 1338.92 3
 1 -23 3 6124.74 1210.16 3
 1 -24 1 1499.27 724.181 3
 1 -24 2 771.09 454.269 3
 1 -24 3 335.268 356.525 3
 -2 0 13 -255.53 235.543 2
 -2 0 12 191.779 286.108 1
 -2 0 11 933.374 474.685 1
 -2 0 10 60838.1 2783.67 1
 2 0 -9 28.6952 156.477 3
 -2 0 9 85.0734 230.965 1
 -2 0 8 5049.84 703.589 1
 2 0 -8 4671.16 561.782 3
 -2 0 7 52.6342 101.798 1
 2 0 -7 75.5327 94.0237 3
 -2 0 6 177494 3249.81 1
 2 0 -6 183412 3279.76 3
 -2 0 5 7.70292 85.604 1
 2 0 -5 139.98 157.218 3
 -2 0 4 381428 3231.25 1
 2 0 -4 382760 4434.66 3
 -2 0 3 325.768 180.143 2
 2 0 -3 365.04 216.082 3
 2 0 -2 258954 2392.16 2
 -2 0 2 269111 2249.21 2
 2 0 -1 74.6676 74.1875 1
 -2 0 0 4327.59 412.37 4
 2 0 0 4456.74 401.856 1
 2 0 1 129.245 109.725 4
 -2 0 -1 98.3661 136.499 4
 2 0 1 11.8523 120.87 1
 2 0 2 43691.3 1689.95 4
 -2 0 -2 43851.2 1762.06 4
 2 0 2 42688.7 1738.33 1
 2 0 3 5.63419 103.727 1
 2 0 3 105.18 158.028 4
 2 0 4 56257.9 1539.55 3
 2 0 4 60554.4 2515.48 1
 2 0 5 63.6416 97.1769 3
 2 0 5 95.5396 161.254 1
 2 0 6 348.021 339.473 1
 2 0 6 681.47 166.791 3
 2 0 7 -156.671 238.155 1
 2 0 8 16332 1725.03 1
 2 0 9 31.8233 241.492 1
 2 0 10 14706.4 1810.12 1
 2 0 11 319.998 318.813 1
 -2 -1 13 3352.87 807.281 1
 -2 -1 13 3911.11 915.072 2
 -2 -1 12 98.3088 262.002 2
 -2 -1 12 -38.0145 263.322 1
 -2 -1 11 13021.4 1387.39 1
 -2 -1 11 12347.5 1411.44 2
 -2 1 10 499.866 364.206 1
 -2 -1 10 191.392 274.839 1
 -2 -1 9 797.966 346.94 1
 2 -1 -9 370.551 208.288 3
 -2 1 9 636.393 368.902 1
 2 1 -9 491.719 187.427 3
 -2 1 8 424.51 223.595 1
 2 -1 -8 271.29 216.342 3
 -2 -1 8 187.871 206.697 1
 2 1 -8 221.81 149.002 3
 -2 -1 7 362.596 179.163 1
 2 -1 -7 115.894 154.674 3
 2 1 -7 240.03 202.492 3
 -2 1 7 87.5252 149.899 1
 -2 -1 6 20312 1119.74 1
 -2 1 6 21663.8 1125.22 1
 2 1 -6 22203.5 1103.46 3
 2 -1 -6 21184.3 1157.77 3
 2 -1 -5 79896.4 2157.42 3
 2 -1 -5 80564.1 2026.76 1
 2 1 -5 80001.1 2051.74 3
 -2 -1 5 82622.7 1953.05 1
 -2 -1 5 86841 2266.91 2
 -2 -1 4 63541.7 1696.04 2
 2 -1 -4 61849.1 1459.78 1
 -2 -1 4 62284.4 1359.5 1
 2 -1 -4 64120.8 1858.42 3
 2 -1 -3 420438 2752.13 1
 -2 -1 3 403007 3563.34 2
 2 -1 -3 412042 4560.96 3
 2 1 -3 398661 3910.25 2
 -2 1 3 404447 3565.03 2
 -2 1 2 131.808 69.3643 2
 2 1 -2 267.564 100.067 2
 2 -1 -2 93.0959 123.172 3
 2 1 -1 78116.2 1129.73 1
 -2 -1 1 76450.4 1205.9 1
 -2 1 1 76697.9 1311.97 4
 -2 -1 0 13013.2 722.974 4
 -2 1 0 12834.6 698.4 4
 -2 -1 0 12524.2 671.481 1
 2 -1 0 13620.8 685.303 4
 2 1 0 13131.7 666.707 1
 2 -1 1 47141.5 1531.29 4
 -2 1 -1 45433.4 1549.96 4
 2 1 1 46842 1517.78 4
 -2 -1 -1 44629.4 1567.71 4
 -2 -1 -1 45542 1559.85 1
 2 1 1 47853.3 1551.92 1
 2 1 2 9084 765.926 4
 -2 -1 -2 9049.48 806.546 4
 2 -1 2 9420.37 794.237 4
 -2 -1 -2 9264.81 811.801 1
 2 -1 2 8548.79 787.37 1
 2 1 2 9012.09 790.733 1
 2 1 3 3962.66 615.26 1
 -2 -1 -3 3630.48 590.052 4
 2 1 3 3680.88 424.11 3
 2 -1 3 3005.04 540.041 1
 2 -1 4 29421.1 1020.8 3
 2 1 4 30418.2 1226.63 3
 2 -1 4 30680.4 1810.57 1
 2 1 4 31061.8 1791.78 1
 2 1 5 13949.7 843.977 3
 2 -1 5 11230.6 1203.21 1
 2 -1 5 13919.3 683.554 3
 2 1 5 14793.1 1349.43 1
 2 1 6 4790.67 834.297 1
 2 -1 6 3866.21 334.515 3
 2 1 6 4394.86 467.172 3
 2 -1 6 4445.52 802.505 1
 2 -1 7 1589.11 534.835 1
 2 1 7 811.381 460.159 1
 2 1 8 1425.49 519.459 1
 2 -1 8 203.135 261.339 1
 2 1 9 680.639 357.365 1
 2 -1 9 1689.02 569.844 1
 2 1 10 679.934 519.613 1
 2 -1 10 1182.97 655.59 1
 2 -1 11 9743.93 1538.65 1
 2 1 11 12641.5 1729.71 1
 -2 -2 13 978.415 441.935 1
 -2 -2 13 1747.97 665.876 2
 -2 -2 12 3446.04 821.009 2
 -2 -2 12 1395.53 536.144 1
 -2 -2 11 4390.63 811.979 1
 -2 -2 11 4036.59 810.822 2
 2 -2 -10 2214.85 449.326 3
 -2 -2 10 3173.73 694.456 2
 -2 -2 10 1831.37 516.6 1
 -2 -2 9 865.515 371.432 2
 2 -2 -9 228.087 206.058 3
 -2 -2 9 268.429 268.523 1
 2 2 -9 203.702 142.757 3
 2 -2 -8 11446.2 969.497 3
 2 2 -8 11597.6 816.439 3
 -2 -2 8 10707.4 1038.42 1
 -2 -2 8 10844.7 1058.08 2
 -2 2 7 19350.2 1260.97 4
 2 -2 -7 18334.6 1180.68 3
 2 2 -7 19878.2 1056.37 3
 -2 2 7 18490.3 1182.23 3
 -2 -2 7 18775.1 1261.16 1
 -2 -2 7 19588.3 1323.62 2
 2 -2 -6 9785.94 825.079 3
 -2 2 6 10030 800.011 4
 2 2 -6 10078.9 736.101 3
 2 -2 -6 9057.43 811.105 1
 -2 2 6 11711.2 912.464 3
 -2 -2 6 11388.3 868.171 1
 -2 -2 6 11739.5 939.855 2
 -2 -2 5 76463.3 2116.17 2
 2 -2 -5 74801.2 2006.17 1
 2 -2 -5 71247.6 2122.54 3
 -2 -2 5 74073.3 1913.28 1
 -2 2 5 74039 2171.49 3
 2 2 -5 73573.1 1948.05 3
 2 -2 -4 32567.8 1100.38 1
 -2 -2 4 32937.2 1230.47 2
 2 -2 -4 32637.9 1379.46 3
 -2 2 4 33946.5 1407 3
 2 -2 -3 730.725 240.425 3
 -2 -2 3 596.591 165.249 2
 -2 2 3 832.699 223.981 3
 -2 2 2 8959 669.077 3
 2 -2 -2 9512.52 693.471 3
 2 2 -2 10288.9 530.09 2
 -2 2 2 9492.93 397.578 2
 -2 -2 1 61900 1156.2 1
 2 -2 -1 64977.1 1110.11 4
 2 -2 -1 63061.5 1701.25 3
 -2 2 1 64607.9 1176.49 4
 2 2 0 34777.1 1083.89 1
 2 -2 0 34395.4 1202.42 3
 2 -2 0 33326.7 1087.01 4
 -2 -2 0 35980.2 1148.59 1
 2 2 1 727.43 224.436 1
 -2 -2 -1 562.989 226.11 4
 2 -2 1 813.962 229.47 4
 -2 -2 -1 501.774 160.948 1
 2 2 2 16368.5 1042.12 1
 2 -2 2 17596.9 1096.13 4
 -2 -2 -2 15097.5 1062.08 4
 2 2 2 14912.9 885.645 3
 2 2 2 16000 1006.21 4
 -2 -2 -2 16192.4 1083.16 1
 2 2 3 957.017 364.928 1
 -2 -2 -3 499.878 318.924 4
 2 2 3 394.657 158.81 3
 2 2 4 199.709 134.429 3
 2 -2 4 -91.2292 195.823 1
 -2 -2 -4 42.5675 133.107 4
 2 2 4 337.014 322.774 1
 2 -2 5 207.479 86.1898 3
 2 2 5 204.217 169.234 3
 2 -2 5 126.211 81.647 3
 2 -2 5 129.098 303.671 1
 2 2 5 477.913 265.366 1
 2 2 6 4468.2 806.348 1
 2 2 6 3943 495.742 3
 2 -2 6 4473.21 810.247 1
 2 -2 7 1518.29 508.841 1
 2 2 7 1550.21 581.595 1
 2 -2 8 2052.23 621.985 1
 2 2 8 2574.7 761.098 1
 2 2 9 1228.23 554.623 1
 2 -2 9 288.7 310.547 1
 2 -2 10 5258.93 1124.58 1
 2 2 10 4838.16 1080.25 1
 2 2 11 2447.13 761.84 1
 2 -2 11 1129.97 600.314 1
 -2 -3 13 7212.86 1210.91 2
 -2 -3 13 5238.63 1028.18 1
 -2 -3 12 6491.6 1080.5 1
 -2 -3 12 7140.58 1127.12 2
 -2 -3 11 448.874 379.603 2
 -2 -3 11 890.867 429.418 1
 -2 -3 10 6542.81 943.97 2
 -2 -3 10 5585.92 879.75 1
 2 -3 -10 6341.3 833.579 3
 2 -3 -9 22375.7 1479.96 3
 2 3 -9 23153.6 1082.43 3
 -2 -3 9 20414 1557.04 1
 -2 -3 9 20565.2 1565.13 2
 -2 -3 8 296.339 243.06 1
 2 -3 -8 1266.1 360.189 3
 2 3 -8 414.49 164.772 3
 -2 -3 8 747.065 352.898 2
 -2 3 7 32203.3 1626.4 3
 2 -3 -7 33208.5 1652.69 3
 -2 3 7 32872.9 1590.75 4
 -2 -3 7 29647.8 1593.85 1
 2 3 -7 30817.9 1301 3
 -2 -3 7 30314 1630.22 2
 -2 3 6 4589.9 602.186 3
 -2 3 6 3975.62 490.98 4
 2 -3 -6 3661.84 522.009 3
 -2 -3 6 4445.73 555.465 1
 2 -3 -6 4407.62 579.198 1
 2 3 -6 3996.89 466.566 3
 -2 -3 6 4041.79 548.314 2
 2 -3 -5 100027 2389.46 1
 -2 -3 5 99890.4 2423.56 2
 -2 3 5 100296 2659.8 3
 2 -3 -5 97059 2572.27 3
 -2 3 5 96791.1 2011.67 4
 -2 -3 4 4251.45 450.379 2
 2 -3 -4 3915.29 406.633 1
 -2 3 4 4375.35 327.457 4
 2 -3 -4 3789.88 500.879 3
 -2 3 4 4131.31 518.426 3
 2 3 -4 4595.81 521.081 2
 2 3 -3 1935.05 297.239 2
 -2 3 3 2052.51 356.718 3
 2 -3 -3 1605.74 321.155 3
 2 -3 -2 39456.2 1453.21 3
 -2 3 2 39518.6 1451.61 3
 -2 3 1 62855.1 1744.55 3
 2 -3 -1 58695.2 1099.13 4
 2 -3 -1 58976.1 1707.2 3
 -2 -3 0 5933.96 485.975 1
 2 -3 0 4759.37 463.032 3
 2 -3 0 5379.24 441.672 4
 -2 -3 -1 1280.53 268.404 1
 -2 -3 -1 1190.49 294.922 4
 2 -3 1 1286.05 243.378 3
 -2 -3 -2 510.555 200.169 1
 2 -3 2 734.017 177.314 3
 2 3 2 80.793 126.36 1
 -2 -3 -2 76.5234 141.758 4
 2 3 2 219.785 151.848 3
 2 3 3 4178.13 602.146 1
 2 -3 3 4128.68 376.2 3
 2 3 3 3515.43 482.51 3
 -2 -3 -3 3795.97 609.734 4
 2 3 4 609.009 198.675 3
 -2 -3 -4 735.275 325.846 4
 2 3 4 748.246 294.163 1
 2 -3 4 999.711 179.375 3
 -2 -3 -5 6907.6 933.348 4
 2 3 5 5230.87 796.535 1
 2 -3 5 5389.77 328.553 3
 2 3 5 5630.4 625.143 3
 2 -3 5 5527.32 841.014 1
 2 -3 5 5592.65 326.852 3
 2 3 6 218.681 164.53 3
 2 -3 6 27.4754 289.712 1
 2 3 6 186.717 309.319 1
 2 -3 7 3394.18 768.702 1
 2 3 7 5328.31 940.228 1
 2 -3 8 431.542 300.081 1
 2 3 8 683.017 461.701 1
 2 3 9 3255.93 852.5 1
 2 -3 9 4450.26 960.168 1
 2 -3 10 6869.53 1275.47 1
 2 3 10 4502.86 1032.55 1
 2 -3 11 2747.56 840.866 1
 -2 -4 13 6307.08 1125.1 1
 -2 -4 12 12732 1462.96 2
 -2 -4 12 9044.73 1259.37 1
 -2 -4 11 2389.99 650.165 1
 -2 -4 11 4120.31 807.145 2
 -2 -4 10 611.942 405.374 1
 2 -4 -10 1420.68 446.194 3
 -2 -4 10 630.592 309.799 2
 -2 -4 9 23724.9 1669.64 2
 2 -4 -9 23518.7 1587.71 3
 -2 -4 9 20004.2 1575.39 1
 -2 -4 8 47948.9 2185.91 2
 2 -4 -8 45523.8 2129.66 3
 -2 -4 8 47240.9 2237.28 1
 2 4 -8 47010.6 1540.84 3
 -2 -4 7 101.526 283.028 2
 2 -4 -7 -86.4814 196.357 3
 2 4 -7 301.603 185.949 3
 -2 4 7 222.969 158.576 4
 -2 -4 7 180.747 235.079 1
 -2 -4 6 101906 2693.47 2
 2 -4 -6 102631 2906.71 3
 -2 4 6 104896 2381.19 4
 2 -4 -6 105305 2877.76 1
 -2 -4 5 39852 1528.41 2
 2 -4 -5 40281.9 1571.1 1
 -2 4 5 39143.3 1201.8 4
 -2 4 5 37253.1 1678.75 3
 2 -4 -5 37821.2 1680.91 3
 -2 -4 4 6223.39 547.705 2
 2 -4 -4 6109.03 660.26 3
 -2 4 4 6083.99 659.012 3
 2 4 -4 6893.86 649.507 2
 2 4 -3 1152.82 243.688 2
 2 -4 -3 687.341 231.502 3
 -2 4 3 603.597 243.887 3
 2 -4 -2 35188.1 1438.87 3
 -2 4 2 35827.2 1441.65 3
 2 -4 -1 799.538 228.826 3
 -2 4 1 1138.22 275.708 3
 2 -4 0 19662.7 987.706 3
 -2 4 0 19227 976.894 3
 -2 -4 -1 10606.5 791.511 1
 2 4 1 10944.8 827.624 3
 2 -4 1 10619.6 691.981 3
 -2 4 -1 11040.5 714.931 3
 2 -4 2 2209.39 308.74 3
 -2 -4 -2 1972.08 401.25 1
 -2 -4 -2 2481.09 444.315 4
 2 4 2 2457.89 409.664 3
 2 4 3 15540.8 1037.79 3
 2 -4 3 15391.6 734.604 3
 -2 -4 -3 14370 1159.45 4
 -2 -4 -4 175.589 221.285 4
 2 -4 4 590.26 149.442 3
 2 4 4 337.224 175.351 3
 2 4 4 360.819 326.454 1
 2 4 5 8391.24 1017.29 1
 2 -4 5 6188.58 318.326 3
 2 4 5 8346.11 804.118 3
 2 -4 5 7347.12 342.659 3
 -2 -4 -5 7051.63 958.246 4
 2 4 6 721.861 259.868 3
 2 4 6 1525.93 533.07 1
 2 -4 6 725.725 419.315 1
 2 4 7 16606.1 1633.84 1
 2 -4 7 16864.8 1702.37 1
 2 -4 8 6392 1092.21 1
 2 4 8 7198.62 1126.49 1
 2 -4 9 5040.96 1040.91 1
 2 -4 10 92.2044 248.02 1
 2 -4 11 72.8877 199.231 1
 -2 -5 13 3330.99 824.443 1
 -2 -5 12 4191.43 846.281 2
 -2 -5 12 3100.11 768.546 1
 -2 -5 11 5115.84 905.046 1
 -2 -5 11 5888.56 939.687 2
 -2 -5 10 6710.96 944.718 2
 2 -5 -10 7233.88 949.983 3
 -2 -5 10 7064.35 1011.92 1
 2 -5 -9 3679.77 660.745 3
 -2 -5 9 3765.31 681.005 2
 -2 -5 9 2562.44 595.288 1
 -2 -5 8 15966.4 1263.7 2
 2 -5 -8 15991.1 1315.49 3
 -2 -5 8 15479.7 1297.07 1
 2 5 -8 16178.8 906.2 3
 -2 -5 7 816.916 344.978 2
 2 -5 -7 575.946 304.73 3
 -2 5 7 334.637 160.74 4
 2 5 -7 666.772 201.752 3
 -2 -5 6 10808.5 882.747 2
 -2 5 6 10297.2 709.915 4
 2 -5 -6 9219.39 914.821 3
 -2 -5 5 70413.4 2039.16 2
 2 -5 -5 65983.6 2091.28 1
 2 -5 -5 62533 2282.57 3
 -2 5 4 446.992 201.172 3
 2 -5 -4 127.346 145.082 3
 2 5 -3 151749 2646.9 2
 2 -5 -3 153384 3279.98 3
 -2 5 3 152226 3256.66 3
 2 -5 -2 7638.72 711.769 3
 -2 5 2 6688.53 654.377 3
 2 5 -1 30316.6 1394.97 3
 2 -5 -1 29483.2 1329.73 3
 -2 5 1 28224.5 1292.65 3
 2 5 0 15325.4 1013.51 3
 2 -5 0 15393.9 920.151 3
 -2 5 0 14671.9 896.388 3
 2 -5 1 916.035 153.573 2
 2 -5 1 501.881 184.851 3
 2 5 1 602.144 229.623 3
 -2 -5 -1 867.863 259.368 1
 -2 5 -1 841.678 227.825 3
 -2 -5 -2 96876.2 2768.41 1
 2 -5 2 97621.5 2091.96 3
 -2 -5 -2 94641.3 2719.12 4
 2 5 2 95335.1 2639.15 3
 2 -5 2 93878.7 1864.78 2
 -2 -5 -3 7062.17 828.204 4
 2 5 3 7768.66 777.345 3
 2 -5 3 6490.73 509.113 3
 -2 -5 -4 37975.3 2089.56 4
 2 5 4 36337.9 1733.68 3
 2 -5 4 37023.1 1076.3 3
 2 -5 5 6738.75 338.855 3
 -2 -5 -5 7680.97 1022.21 4
 -2 -5 -6 2395.27 631.666 4
 2 -5 7 2801.38 736.863 1
 2 -5 8 867.002 438.667 1
 2 -5 9 6024.62 1151.65 1
 2 -5 10 951.743 553.159 1
 2 -5 11 1940.88 630.726 2
 2 -5 11 5156.47 1173.54 1
 -2 -6 12 139.853 247.758 1
 -2 -6 12 348.721 356.541 2
 -2 -6 11 484.134 377.341 2
 -2 -6 11 410.236 333.565 1
 -2 -6 10 5919.46 901.779 2
 2 -6 -10 5758.72 884.764 3
 -2 -6 10 4581.21 835.36 1
 -2 -6 9 4621.44 774.057 1
 -2 -6 9 3813.36 675.109 2
 2 -6 -9 4776.04 785.643 3
 2 -6 -8 2837.04 602.213 3
 -2 -6 8 3029.21 552.067 2
 2 6 -8 2286.37 362.334 3
 -2 -6 7 29090.6 1569.99 2
 2 6 -7 26147.7 1231.81 3
 2 -6 -7 27979.4 1722.65 3
 -2 -6 6 12495.8 962.932 2
 2 -6 -6 12263.2 1102.95 3
 -2 -6 5 58829.5 1894.55 2
 2 -6 -5 58525 2286.27 3
 2 -6 -4 30304.2 860.922 4
 2 -6 -4 31445.7 1623.14 3
 2 6 -3 14404.6 856.463 2
 2 -6 -3 14239.3 1051.95 3
 2 6 -3 14072.2 978.132 3
 -2 6 3 14432.2 1038.66 3
 -2 6 2 813.642 267.456 3
 2 -6 -2 522.428 242.715 3
 2 6 -2 517.203 218.778 3
 -2 6 1 30580.9 1404.6 3
 2 -6 -1 31341.7 1440.69 3
 2 6 -1 31975.2 1503.34 3
 -2 6 0 310.005 76.1959 2
 2 -6 0 387.466 183.554 3
 -2 6 0 614.28 242.247 3
 2 6 0 317.511 213.664 3
 2 6 1 23892.3 1368.75 3
 2 -6 1 25063 727.071 2
 -2 6 -1 24846.9 1183.83 3
 2 -6 1 24375.8 1163.36 3
 2 -6 2 6307.48 467.527 2
 2 6 2 5697.17 688.105 3
 2 -6 2 6628.23 581.333 3
 -2 6 -2 6400.56 583.295 3
 2 -6 3 66054 1712.31 3
 -2 -6 -3 68859.2 2599.29 4
 2 -6 3 66665.4 1836.11 2
 2 -6 4 264.014 134.794 2
 2 -6 4 234.941 115.311 3
 -2 -6 -5 31276.5 2051.45 4
 2 -6 5 28078.1 789.192 3
 -2 -6 -6 934.746 418.829 4
 2 -6 7 12889.6 1494.01 1
 2 -6 8 1634.11 620.321 1
 2 -6 9 1569.19 632.529 1
 2 -6 9 2241 583.347 2
 2 -6 10 1798.04 561.789 2
 2 -6 10 363.944 289.815 1
 2 -6 11 1571.93 558.448 1
 2 -6 11 2668.45 754.324 2
 -2 -7 12 5744.53 1051.22 1
 -2 -7 12 6921.45 1051.09 2
 -2 -7 11 2370.24 618.33 2
 -2 -7 11 1499.07 527.496 1
 -2 -7 10 11432.9 1214.79 2
 2 -7 -10 12307.9 1353.65 3
 -2 -7 10 11833.4 1333.53 1
 2 -7 -9 643.597 363.823 3
 -2 -7 9 1486.58 444.378 2
 -2 -7 9 536.529 281.087 1
 2 -7 -8 3016.24 634.231 3
 -2 -7 8 3517.56 600.343 2
 2 7 -8 3479.73 435.824 3
 -2 -7 7 641.712 327.898 2
 2 -7 -7 692.744 380.871 3
 2 7 -7 114.582 146.551 3
 -2 -7 6 56639.3 2044.72 2
 2 7 -6 50155.3 1830.39 3
 2 -7 -6 53994.2 2392.84 3
 2 -7 -5 1381.17 399.545 3
 2 7 -5 1585.05 347.771 3
 2 -7 -4 1523.57 389.85 3
 2 -7 -4 1852.99 242.996 4
 2 7 -4 2000.14 405.916 3
 2 7 -3 65328.9 2199.49 3
 2 -7 -3 64479.2 2340.75 3
 -2 7 2 7476.75 761.122 3
 2 7 -2 8196.61 797.467 3
 2 -7 -2 6670.56 728.993 3
 -2 7 1 3553.62 508.291 3
 2 -7 -1 3322.21 502.321 3
 2 7 -1 3672.95 556.955 3
 -2 7 0 20667.7 665.163 2
 2 -7 0 20378.2 1185.15 3
 2 7 0 21083.2 1325.49 3
 -2 7 0 19442.7 1146.52 3
 -2 7 -1 5386.01 586.066 3
 2 -7 1 6616.71 649.699 3
 2 -7 2 32452.1 1038.98 2
 2 -7 2 32765.9 1369.79 3
 -2 7 -2 31690.8 1361.86 3
 2 -7 3 38073.1 1353.04 2
 -2 -7 -3 39767.3 1980.43 4
 2 -7 3 37697.7 1393.07 3
 -2 7 -3 38521.8 1433.12 3
 2 -7 4 12187.4 883.363 2
 2 -7 4 11799.7 721.479 3
 -2 -7 -4 10089.9 1102.19 4
 2 -7 5 122.524 98.0114 3
 -2 -7 -5 -52.993 159.138 4
 2 -7 5 80.8705 193.608 2
 2 -7 6 5659.68 727.071 2
 -2 -7 -6 3846.48 762.165 4
 2 -7 7 628.465 304.944 2
 -2 -7 -7 541.232 345.041 4
 2 -7 8 5123.16 1003.38 1
 2 -7 8 4533.22 765.05 2
 2 -7 9 860.637 436.644 2
 2 -7 9 368.783 327.107 1
 2 -7 10 3298.14 750.32 2
 2 -7 10 2619.86 780.127 1
 2 -7 11 1527.85 587.222 2
 -2 -8 12 1953.55 624.47 2
 -2 -8 12 978.451 454.72 1
 -2 -8 11 4324.68 809.353 2
 -2 -8 11 5176.73 953.803 1
 2 -8 -10 3514.9 791.973 3
 -2 -8 10 2693.75 659.261 1
 -2 -8 10 3885.4 748.514 2
 2 -8 -9 2443.98 624.089 3
 -2 -8 9 4087.13 708.027 2
 -2 -8 8 9658.45 977.033 2
 2 -8 -8 8861.25 1095.21 3
 -2 -8 7 50482 2080.82 2
 2 -8 -7 45346.5 2394.7 3
 2 8 -7 50354 1834.5 3
 2 -8 -6 337.134 282.583 3
 2 8 -6 262.135 198.069 3
 2 -8 -5 14069.8 789.265 4
 2 -8 -5 13226 1207.61 3
 2 8 -5 14224.5 1042.54 3
 2 8 -4 8703.61 848.017 3
 2 -8 -4 6621.62 814.514 3
 2 -8 -4 7374.34 507.631 4
 2 -8 -3 318.409 266.505 3
 2 8 -3 140.517 187.15 3
 2 -8 -2 1222.57 366.444 3
 2 8 -2 868.628 281.276 3
 2 -8 -1 586.535 262.655 3
 -2 8 0 14306 596.734 2
 2 -8 0 13018.3 1001.21 3
 -2 8 0 14823.3 1056.9 3
 -2 8 -1 1099.72 292.974 3
 2 -8 1 915.904 295.167 3
 2 -8 2 1638.58 325.741 3
 -2 8 -2 1547.79 324.058 3
 -2 -8 -2 1177.98 368.003 3
 2 -8 3 25950.6 1097.5 2
 -2 -8 -3 26085.8 1664.59 4
 2 -8 3 25088.6 1228.1 3
 -2 -8 -3 25181.2 1639.07 3
 -2 8 -3 25751.9 1246.57 3
 2 -8 4 144.177 144.118 3
 2 -8 4 448.828 191.967 2
 -2 -8 -4 686.011 358.395 4
 -2 -8 -4 305.595 249.77 3
 2 -8 5 336.473 139.194 3
 -2 -8 -5 484.318 293.613 4
 2 -8 5 982.965 278.231 2
 2 -8 6 3232.86 547.383 2
 -2 -8 -6 3492.76 766.615 4
 -2 -8 -7 11498.8 1457.09 4
 2 -8 7 9519.95 1012.27 2
 2 -8 8 1628.34 590.302 1
 2 -8 8 3081.08 646.328 2
 2 -8 9 5074.28 1036.07 1
 2 -8 9 5252.23 873.296 2
 2 -8 10 1698.64 572.617 2
 2 -8 10 426.623 395.527 1
 2 -8 11 2034.71 644.179 2
 -2 -9 12 12508.4 1411.96 2
 -2 -9 12 10800 1467.81 1
 2 -9 -11 760.654 390.934 3
 -2 -9 11 2424.89 621.901 2
 -2 -9 11 1612.36 552.978 1
 2 -9 -10 8362.67 1218.6 3
 -2 -9 10 9345.3 1097.6 2
 -2 -9 10 7860.17 1106.66 1
 2 -9 -9 928.099 466.391 3
 -2 -9 9 865.278 381.781 2
 2 -9 -8 149.207 198.013 3
 -2 -9 8 350.614 295.879 2
 2 -9 -7 2226.41 547.575 3
 2 9 -6 23344 1363.89 3
 2 -9 -6 21380.3 1647.34 3
 2 -9 -6 23103.9 1166.27 4
 2 9 -5 6653.28 746.126 3
 2 -9 -5 8611.38 1015.83 3
 2 -9 -5 6810.16 578.608 4
 2 -9 -4 22759.5 1581.49 3
 2 -9 -3 15647.8 1267.04 3
 2 -9 -2 10227.7 984.334 3
 2 -9 -1 2115.79 487.658 3
 2 -9 0 612.172 265.749 3
 -2 9 0 777.502 161.379 2
 -2 -9 -1 20978.5 1494.05 3
 2 -9 1 21511.8 1310.98 3
 -2 9 -1 23022.7 1347.95 3
 -2 9 -1 23702.9 998.012 2
 -2 -9 -2 24521.9 1640.65 3
 2 -9 2 23747 1331.92 3
 -2 9 -2 23369.7 1314.39 3
 2 -9 3 3773.58 427.73 2
 2 -9 3 2912.39 448.182 3
 -2 9 -3 3368.23 481.2 3
 -2 -9 -3 3453 635.216 3
 -2 -9 -3 3150.34 604.452 4
 2 -9 4 37725.9 1481.25 2
 -2 -9 -4 38924.2 2213.98 4
 -2 -9 -4 35654.9 2106.15 3
 2 -9 4 37427 1498.1 3
 -2 9 -4 36226.7 1486.3 3
 2 -9 5 7994.93 760.312 2
 -2 -9 -5 9433.1 1122.62 3
 2 -9 5 8097.7 620.414 3
 -2 -9 -5 9671.6 1225.93 4
 2 -9 6 22302 1403.26 2
 -2 -9 -6 25674.5 2050.74 4
 -2 -9 -7 622.685 528.703 4
 2 -9 7 248.904 245.125 2
 2 -9 8 506.699 318.864 2
 2 -9 9 925.091 476.218 1
 2 -9 9 281.595 340.454 2
 2 -9 10 4014.5 782.379 2
 2 -9 10 3959.15 985.157 1
 2 -9 11 -108.634 205.81 2
 -2 -10 12 655.073 438.899 1
 -2 -10 11 1452.03 510.203 1
 2 -10 -11 2215.31 674.54 3
 -2 -10 11 2088.94 633.796 2
 2 -10 -10 3884.25 885.05 3
 -2 -10 10 3877.31 730.416 2
 -2 -10 9 18566 1463.61 2
 2 -10 -9 19625.1 1828.64 3
 2 -10 -8 588.516 360.36 3
 2 -10 -7 2603.89 643.272 3
 2 -10 -6 23794.9 1232.36 4
 2 -10 -6 23918.1 1816.39 3
 2 -10 -5 2112.06 531.966 3
 2 -10 -5 1959.27 338.849 4
 2 -10 -4 2539.99 575.66 3
 2 -10 -3 6293.2 840.06 3
 2 -10 -2 161.319 283.947 3
 2 -10 -1 2565.67 513.382 3
 -2 10 0 13178.6 659.803 2
 2 -10 0 14425.5 1166.59 3
 -2 -10 0 11375.8 1129.69 3
 -2 -10 -1 26715.7 1753.93 3
 2 -10 1 26223.2 1520.31 3
 -2 10 -1 28526.6 1161.42 2
 2 -10 2 507.658 234.75 3
 -2 10 -2 380.91 200.532 3
 -2 -10 -2 10.3597 148.937 3
 2 -10 3 555.08 240.471 3
 -2 10 -3 517.332 235.244 3
 -2 -10 -3 347.156 266.469 3
 -2 -10 -4 3904.84 737.764 4
 -2 -10 -4 3106.27 704.696 3
 2 -10 4 3320.9 469.034 2
 -2 10 -4 3165.56 489.576 3
 2 -10 4 4803.76 585.978 3
 2 -10 5 7245.06 720.202 2
 2 -10 5 6860.24 637.98 3
 -2 -10 -5 6944.82 1022.75 3
 -2 -10 -5 7556.8 1090.47 4
 2 -10 6 9168.64 889.504 2
 -2 -10 -6 7780.36 1144.19 4
 2 -10 7 5713.47 776.711 2
 -2 -10 -7 6627.73 1129.49 4
 2 -10 8 2068.57 537.107 2
 -2 -10 -8 1681.87 622.05 4
 2 -10 9 2011.43 511.8 2
 2 -10 9 1328.2 613.26 1
 2 -10 10 624.96 355.916 2
 2 -10 10 509.716 343.071 1
 -2 -11 12 10092.1 1426.63 1
 2 -11 -11 1362.77 556.139 3
 -2 -11 11 2577.95 675.649 2
 -2 -11 11 1356.54 562.69 1
 -2 -11 10 14147.1 1353.79 2
 2 -11 -10 12339 1571.56 3
 2 -11 -9 5327.67 999.674 3
 2 -11 -8 742.859 383.593 3
 2 -11 -7 1402.01 505.796 3
 2 -11 -7 544.349 265.161 4
 2 -11 -6 224.237 185.309 4
 2 -11 -6 476.321 384.606 3
 2 -11 -5 122.111 172.551 3
 2 -11 -5 374.62 193.287 4
 2 -11 -4 21805.1 1685.76 3
 2 -11 -3 32969.5 2004.27 3
 2 -11 -2 11192.3 1151.07 3
 2 -11 -1 1754.18 475.819 3
 -2 11 0 2286.06 300.993 2
 2 -11 0 1981.41 459.845 3
 -2 -11 0 2269.29 519.457 3
 2 -11 1 785.052 284.283 3
 -2 11 -1 840.703 199.655 2
 -2 -11 -1 564.727 304.324 3
 2 -11 2 -45.3801 121.701 3
 -2 -11 -2 -158.809 203.132 3
 2 -11 3 2477.66 488.192 3
 -2 -11 -3 1823.7 524.779 3
 -2 -11 -4 78441 3365.75 3
 2 -11 4 79301 2516.24 3
 -2 -11 -4 75963.7 3239.32 4
 -2 11 -4 74564.3 2445 3
 2 -11 5 11517.8 915.12 2
 -2 -11 -5 10910.4 1317.27 3
 2 -11 5 9300.47 796.882 3
 -2 -11 -5 11042.6 1315.97 4
 -2 -11 -6 2045.68 689.796 3
 -2 -11 -6 2480.45 688.014 4
 2 -11 6 1526.89 382.794 2
 2 -11 7 959.781 337.594 2
 -2 -11 -7 483.563 370.838 4
 -2 -11 -8 960.368 504.438 4
 2 -11 8 1399.97 450.644 2
 2 -11 9 198.015 217.052 2
 2 -11 10 946.61 415.904 2
 2 -12 -11 1820.52 688.301 3
 2 -12 -10 833.994 484.657 3
 2 -12 -9 28889.2 2372.85 3
 2 -12 -8 310.821 456.678 3
 2 -12 -7 12263.2 1014.59 4
 2 -12 -7 9569.22 1271.63 3
 2 -12 -6 11720.4 940.521 4
 2 -12 -6 11987.1 1384.99 3
 2 -12 -5 410.93 498.893 3
 2 -12 -5 300.701 171.724 4
 2 -12 -4 267.41 277.401 3
 2 -12 -3 1904.49 559.894 3
 2 -12 -2 26763.1 1837.05 3
 2 -12 -1 907.863 344.595 3
 2 -12 0 271.592 224.52 3
 -2 12 0 494.732 158.363 2
 -2 -12 0 128.888 223.054 3
 2 -12 1 1007.6 382.423 3
 -2 12 -1 899.29 226.59 2
 -2 -12 -1 1122.79 414.976 3
 2 -12 2 535.65 313.549 3
 -2 -12 -2 889.427 384.951 3
 2 -12 3 -30.2594 108.349 3
 -2 -12 -3 -144.114 256.197 3
 2 -12 4 18081.8 1286.62 3
 -2 -12 -4 18850.3 1642.49 4
 -2 -12 -4 20111.3 1800.31 3
 2 -12 5 734.88 272.856 3
 -2 -12 -5 59.9022 160.996 4
 -2 -12 -5 422.374 310.569 3
 -2 -12 -6 1406.04 547.253 3
 2 -12 6 2854.12 516.664 2
 -2 -12 -6 2127.71 635.735 4
 -2 -12 -7 3064.08 803.501 4
 2 -12 7 4020.82 654.129 2
 -2 -12 -8 542.638 419.677 4
 2 -12 8 664.588 330.903 2
 2 -12 9 4922.99 811.799 2
 2 -12 10 3356.81 721.387 2
 2 -13 -11 2139.95 711.134 3
 2 -13 -10 1821.58 652.184 3
 2 -13 -9 429.821 379.8 3
 2 -13 -8 5792.6 1362.58 3
 2 -13 -7 746.764 529.102 3
 2 -13 -7 110.994 187.13 4
 2 -13 -6 2320.19 644.685 3
 2 -13 -6 3644.29 549.316 4
 2 -13 -5 20280.6 1204.7 4
 2 -13 -5 20971.3 1819.84 3
 2 -13 -4 48270.4 2684.76 3
 2 -13 -3 2089.43 554.597 3
 2 -13 -2 19844.7 1638.95 3
 2 -13 -1 184.35 155.316 3
 -2 -13 1 -83.9087 234.801 3
 2 -13 0 2637.39 612.222 3
 -2 13 0 2348.33 349.882 2
 -2 -13 0 1104.32 463.17 3
 2 -13 1 3641.42 687.795 3
 -2 13 -1 3105.69 448.919 2
 -2 -13 -1 3251.9 729.984 3
 2 -13 2 429.475 284.745 3
 -2 -13 -2 149.425 225.948 3
 2 -13 3 6659.29 859.872 3
 -2 -13 -3 5473.28 970.89 3
 -2 -13 -4 28656.7 2056.5 4
 -2 -13 -4 29173.7 2219.86 3
 2 -13 4 28608.1 1698.88 3
 2 -13 5 1826.75 423.47 3
 -2 -13 -5 790.859 401.153 4
 -2 -13 -5 1010.79 439.844 3
 -2 -13 -6 13605.4 1604.71 3
 -2 -13 -6 12471.9 1571.52 4
 -2 -13 -7 139.412 375.342 4
 -2 -13 -8 73.0363 246.219 4
 2 -13 8 544.564 366.887 2
 -2 -13 -9 1928.68 729.279 4
 2 -13 9 1701.87 507.459 2
 2 -13 10 1807.49 556.391 2
 2 -14 -11 1795.19 780.1 3
 2 -14 -10 3863.85 1005.28 3
 2 -14 -9 1680.07 631.788 3
 2 -14 -8 1411.57 632.574 3
 2 -14 -7 5740.78 1076.67 3
 2 -14 -7 5504.92 729.577 4
 2 -14 -6 1417.32 566.046 3
 2 -14 -6 1897.08 414.579 4
 2 -14 -5 13020.3 1020.7 4
 2 -14 -5 10038.5 1319.65 3
 2 -14 -4 17198.4 1663.42 3
 2 -14 -3 1561.22 522.243 3
 2 -14 -2 695.189 420.775 3
 -2 -14 1 14299.7 1442.67 3
 2 -14 -1 17002 1560.76 3
 -2 -14 0 9414.65 1221.25 3
 2 -14 0 9629.36 1156.14 3
 -2 -14 -1 9142.56 1210.67 3
 2 -14 1 8390.63 1059.47 3
 2 -14 2 -66.0257 237.835 3
 -2 -14 -2 580.511 348.983 3
 -2 -14 -3 12301.1 1478.22 3
 2 -14 3 11563.2 1222.21 3
 -2 -14 -4 12092.2 1377.39 4
 2 -14 4 14280.8 1263.08 3
 -2 -14 -4 12962.1 1524.08 3
 -2 -14 -5 2275.72 668.045 4
 -2 -14 -5 964.335 429.959 3
 2 -14 5 1596.64 435.479 3
 -2 -14 -6 5416.72 1029.94 4
 -2 -14 -6 5420.59 1109.07 3
 -2 -14 -7 1019.87 525.868 4
 -2 -14 -8 1049.67 494.124 4
 -2 -14 -9 4397.48 1044.98 4
 2 -14 10 2109.53 562.398 2
 2 -15 -11 5097.86 1220.4 3
 2 -15 -10 1306.55 589.811 3
 2 -15 -9 632.892 572.184 3
 2 -15 -8 1108.98 590.963 3
 2 -15 -7 4664.79 1039.12 3
 2 -15 -6 654.637 444.593 3
 2 -15 -6 320.926 208.318 4
 2 -15 -5 27114.6 2221.14 3
 2 -15 -4 3903.24 867.345 3
 2 -15 -3 31578.9 2292.33 3
 2 -15 -2 7445.59 1127.49 3
 2 -15 -1 3464.19 751.982 3
 -2 -15 1 2357.17 672.086 3
 2 -15 0 2574.41 641.01 3
 -2 -15 0 2199.54 642.961 3
 2 -15 1 1193.76 463.177 3
 -2 -15 -1 1181.33 547.096 3
 -2 -15 -2 17367.7 1754.87 3
 2 -15 2 19414.4 1637.58 3
 -2 -15 -3 337.265 403.423 3
 2 -15 3 -260.023 216.279 3
 2 -15 4 1608.47 481.325 3
 -2 -15 -4 1182.63 505.215 4
 -2 -15 -4 1700.28 651.236 3
 2 -15 5 8895.59 991.574 3
 -2 -15 -5 6972.11 1133.29 4
 -2 -15 -5 9715.45 1409.99 3
 -2 -15 -6 8229.87 1324.76 4
 -2 -15 -6 5972.27 1160.07 3
 -2 -15 -7 1197.66 575.335 4
 -2 -15 -8 759.543 450.768 4
 -2 -15 -9 424.211 415.678 4
 2 -16 -11 1115.08 536.954 3
 2 -16 -10 1087.55 643.074 3
 2 -16 -9 3261.7 1004.3 3
 2 -16 -8 10351.7 1594.5 3
 2 -16 -7 1944.4 686.479 3
 2 -16 -6 1789.47 703.416 3
 2 -16 -5 7729.1 1239.53 3
 2 -16 -4 2693.9 767.545 3
 2 -16 -3 411.683 457.813 3
 2 -16 -2 10346.1 1355.18 3
 2 -16 -1 354.762 303.701 3
 -2 -16 1 430.107 434.684 3
 -2 -16 0 8881.57 1284.01 3
 2 -16 0 8554.9 1191.71 3
 2 -16 1 -100.509 181.859 3
 -2 -16 -1 378.982 332.532 3
 2 -16 2 207.653 315.303 3
 -2 -16 -2 207.105 277.122 3
 2 -16 3 2307.06 606.744 3
 -2 -16 -3 2329.06 724.021 3
 2 -16 4 256.702 211.353 3
 -2 -16 -4 284.798 362.515 3
 -2 -16 -5 3135.98 798.054 4
 -2 -16 -5 4019.58 997.621 3
 -2 -16 -6 4560 995.4 4
 -2 -16 -6 5392.02 1142.43 3
 -2 -16 -7 203.616 392.882 4
 -2 -16 -8 3571.4 971.95 4
 -2 -16 -9 239.409 299.247 4
 2 -17 -10 3098.08 982.73 3
 2 -17 -9 1250.39 607.454 3
 2 -17 -8 599.78 528.264 3
 2 -17 -7 129.979 434.681 3
 2 -17 -6 4006.39 972.623 3
 2 -17 -5 8822.54 1357.85 3
 2 -17 -4 5605.72 1105.52 3
 2 -17 -3 52558.9 3159.64 3
 2 -17 -2 5819.89 1049.3 3
 2 -17 -1 2968.86 772.527 3
 2 -17 0 122.246 381.319 3
 -2 -17 0 813.778 564.866 3
 2 -17 1 3725.85 818.212 3
 -2 -17 -1 5940 1097.49 3
 2 -17 2 214.076 248.797 3
 -2 -17 -2 56.0078 286.5 3
 2 -17 3 2806.12 681.066 3
 -2 -17 -3 3681.54 931.752 3
 2 -17 4 1149.99 456.357 3
 -2 -17 -4 1523.55 597.907 3
 -2 -17 -5 7856.34 1403.04 3
 -2 -17 -5 8371.71 1294.01 4
 -2 -17 -6 1353.05 601.919 4
 -2 -17 -6 2842.43 885.113 3
 -2 -17 -7 2980.36 865.208 4
 -2 -17 -8 -252.737 270.183 4
 2 -18 -9 546.961 526.865 3
 2 -18 -8 4211.24 1113.08 3
 2 -18 -7 2064.01 774.971 3
 2 -18 -6 5033.94 1145.46 3
 2 -18 -5 1711.67 776.783 3
 2 -18 -4 7922.41 1328.82 3
 2 -18 -3 19809.6 2022.56 3
 2 -18 -2 2871.24 869.254 3
 2 -18 -1 -41.3959 310.413 3
 2 -18 0 4868.69 984.357 3
 -2 -18 0 5426.05 1051.14 3
 2 -18 1 1936.72 663.033 3
 -2 -18 -1 1841.26 673.941 3
 2 -18 2 1098.34 489.611 3
 -2 -18 -2 644.512 517.881 3
 -2 -18 -3 12722.9 1716.62 3
 2 -18 3 16624.7 1681.22 3
 -2 -18 -4 77.0588 338.158 3
 2 -18 4 701.385 378.199 3
 -2 -18 -5 5641.76 1084.71 4
 -2 -18 -5 5018.8 1098.6 3
 -2 -18 -6 1060.97 608.923 4
 -2 -18 -6 -21.6845 364.157 3
 -2 -18 -7 627.48 511.01 4
 -2 -18 -8 2076.81 771.088 4
 2 -19 -8 694.6 498.759 3
 2 -19 -7 3291.29 1003.84 3
 2 -19 -6 369.187 356.69 3
 2 -19 -5 336.312 470.527 3
 2 -19 -4 672.486 561.395 3
 2 -19 -3 16200.3 1899.78 3
 2 -19 -2 -133.671 236.448 3
 2 -19 -1 13933.4 1718.57 3
 2 -19 0 899.355 467.522 3
 -2 -19 0 321.368 274.292 3
 2 -19 1 -107.789 174.416 3
 -2 -19 -1 64.3553 231.958 3
 2 -19 2 716.862 483.797 3
 -2 -19 -2 -156.178 266.199 3
 2 -19 3 9179.97 1343.4 3
 -2 -19 -3 7095 1321.18 3
 -2 -19 -4 -66.7125 196.805 3
 2 -19 4 387.053 320.317 3
 -2 -19 -5 368.225 392.262 4
 -2 -19 -5 -31.2629 484.677 3
 -2 -19 -6 5007.82 1099.74 4
 -2 -19 -6 4498.23 1126.88 3
 -2 -19 -7 2926.86 907.921 4
 2 -20 -6 9887.44 1631 3
 2 -20 -5 1990.27 716.512 3
 2 -20 -4 1415.33 699.878 3
 2 -20 -3 711.426 514.613 3
 2 -20 -2 1419.09 625.794 3
 2 -20 -1 -305.162 304.222 3
 2 -20 0 1601.86 595.877 3
 -2 -20 0 1668.66 708.241 3
 2 -20 1 244.603 359.514 3
 -2 -20 -1 -110.865 186.832 3
 2 -20 2 2333.31 739.584 3
 -2 -20 -2 3238.82 930.256 3
 2 -20 3 8257.49 1283.42 3
 -2 -20 -3 5991.49 1240.85 3
 -2 -20 -4 822.014 626.956 3
 -2 -20 -5 278.038 367.476 4
 -2 -20 -5 925.741 634.018 3
 -2 -20 -6 2432.45 768.521 4
 -2 -20 -7 247.554 331.549 4
 2 -21 -5 17522.1 2176.16 3
 2 -21 -4 327.463 229.123 3
 2 -21 -3 12718.9 1797.64 3
 2 -21 -2 850.461 590.334 3
 2 -21 -1 -313.291 173.144 3
 2 -21 0 158.355 208.029 3
 2 -21 1 3761.68 915.363 3
 -2 -21 -1 3906.24 1048.54 3
 2 -21 2 -80.9526 276.526 3
 -2 -21 -2 735.612 507.982 3
 -2 -21 -3 2556.64 861.835 3
 2 -21 3 2174.85 716.453 3
 -2 -21 -5 13614.2 1841.6 4
 -2 -21 -6 1848.71 810.193 4
 2 -22 -3 833.302 564.281 3
 2 -22 -2 7298.22 1405.96 3
 2 -22 -1 5581.74 1215.27 3
 2 -22 0 835.305 529.963 3
 2 -22 1 110.266 415.357 3
 2 -22 2 4850.4 1098.36 3
 2 -22 3 1221.72 667.503 3
 -2 -22 -5 1640.6 698.336 4
 2 -23 -1 4409.04 1073.58 3
 2 -23 0 1202.04 589.62 3
 2 -23 1 458.195 470.273 3
 2 -23 2 3101.23 897.53 3
 2 -24 1 2190.52 789.367 3
 2 -24 2 -286.996 419.181 3
 -3 0 13 7442.23 1198.54 2
 -3 0 12 -222.648 328.168 2
 -3 0 11 595.995 368.817 2
 -3 0 10 140.392 139.045 2
 3 0 -10 -101.197 167.269 3
 3 0 -9 17215.7 1267.27 3
 -3 0 9 15513.5 1319.49 2
 -3 0 8 -91.0123 119.49 2
 -3 0 8 94.64 151.995 1
 3 0 -8 57.7602 185.876 3
 -3 0 7 434.777 228.409 2
 3 0 -7 238.499 179.622 3
 -3 0 6 218.483 193.812 2
 3 0 -6 70.1936 165.034 3
 -3 0 5 94605.2 2217.59 2
 3 0 -5 88486.1 2574.77 3
 -3 0 4 130.094 100.902 2
 3 0 -4 322.943 219.931 3
 3 0 -3 35044.7 1135.14 2
 3 0 -2 -28.4805 35.2276 2
 3 0 -2 58.4022 41.8073 1
 -3 0 1 63991.7 1677.9 4
 3 0 -1 62500.6 1494.25 1
 -3 0 0 361.752 205.066 4
 3 0 0 26.6152 117.72 1
 3 0 1 17835 1086.15 4
 -3 0 -1 15991.3 1106.55 4
 3 0 1 15918.2 1063.51 1
 -3 0 -2 32.1021 156.478 4
 3 0 2 93.5992 216.601 1
 3 0 3 3302.81 591.64 1
 3 0 4 22.8484 208.463 1
 3 0 4 61.8144 163.968 3
 3 0 5 30067.9 1336.08 3
 3 0 5 31052.6 2114.12 1
 3 0 6 1.45801 95.7936 3
 3 0 6 243.458 275.493 1
 3 0 7 43.6595 375.348 1
 3 0 8 -295.906 415.817 1
 3 0 9 946.662 578.651 1
 3 0 10 16.7883 382.16 1
 -3 1 13 5692.62 1054 2
 -3 -1 13 6041.27 1065.6 2
 -3 1 12 934.208 410.793 2
 -3 -1 12 2348.45 683.143 2
 -3 1 11 2528.32 648.41 2
 -3 -1 11 2219.67 564.037 1
 -3 -1 11 2970.91 708.618 2
 -3 -1 10 6083.78 799.708 1
 3 -1 -10 6006.42 799.058 3
 3 1 -10 6901.92 793.631 3
 -3 -1 10 6824.23 947.371 2
 -3 -1 9 1223.69 370.087 2
 3 -1 -9 2071.55 459.215 3
 3 1 -9 1930.01 387.934 3
 -3 -1 9 2164.36 471.406 1
 -3 -1 8 15281.3 1054.44 1
 3 -1 -8 15901.2 1208.07 3
 3 1 -8 15621.2 1147.47 3
 -3 -1 8 17826.2 1311.33 2
 -3 -1 7 3336.02 530.215 2
 3 1 -7 2514.3 463.05 3
 3 -1 -7 2360.39 445.048 3
 -3 -1 7 2390.38 377.554 1
 -3 -1 6 7052.6 687.027 2
 -3 -1 6 6559.38 516.492 1
 3 -1 -6 7603.21 800.162 3
 3 1 -6 5991.46 683.144 3
 -3 1 6 6379.75 665.7 2
 -3 -1 5 19682.7 1011.65 2
 3 1 -5 18072 1168.56 3
 -3 -1 5 20059.2 679.46 1
 3 -1 -5 19247.1 1221.65 3
 3 -1 -5 18599.2 772.894 1
 -3 1 5 18864.4 1005.84 2
 -3 1 4 897.815 194.332 2
 -3 -1 4 987.322 231.939 2
 3 -1 -4 804.488 118.528 1
 3 -1 -4 939.289 273.676 3
 -3 1 3 720.353 149.768 2
 3 1 -3 746.654 187.297 2
 3 -1 -3 697.086 262.877 3
 3 -1 -2 23598.6 690.45 2
 3 1 -1 12893.1 651.004 1
 -3 1 1 12496.2 739.603 4
 3 -1 0 73490.3 1936.16 4
 -3 1 0 78439.1 2148.4 4
 -3 -1 0 76278.2 2145.45 4
 3 1 0 74976.4 1947.42 1
 3 -1 1 52886.7 1958.38 1
 -3 1 -1 51956.3 1966.35 4
 3 -1 1 52206.7 1860.87 4
 -3 -1 -1 55533.5 2074.69 4
 3 1 1 52925.3 1898.04 1
 3 -1 2 1059.11 326.404 1
 3 1 2 781.182 295.602 1
 -3 -1 -2 760.291 317.893 4
 -3 -1 -3 24835.4 1665.87 4
 3 -1 3 24368.2 1628.73 1
 3 1 3 25631.7 1629.16 1
 3 1 4 629.089 354.889 1
 3 -1 4 921.728 377.76 1
 3 1 4 621.62 232.632 3
 3 1 5 267.48 156.293 3
 3 1 5 351.586 252.298 1
 3 -1 5 10.5102 150.753 1
 3 -1 5 143.942 137.621 3
 3 -1 6 2979.6 736.029 1
 3 1 6 1736.93 357.849 3
 3 1 6 2944.45 725.647 1
 3 -1 7 -336.977 277.169 1
 3 1 7 306.698 368.078 1
 3 1 8 12832.5 1613.24 1
 3 -1 8 12530.8 1612.31 1
 3 -1 9 11805.6 1647.15 1
 3 1 9 14593 1810.37 1
 3 -1 10 4344.41 1049.58 1
 3 1 10 3934.15 1027.96 1
 -3 2 13 5344.57 1032.75 2
 -3 -2 13 6954.06 1134.55 2
 -3 -2 12 18483.5 1732.8 2
 -3 -2 12 21537.4 1747.57 1
 -3 -2 11 9904.62 1205.01 2
 -3 -2 11 10361.6 1149.72 1
 -3 -2 10 338.918 205.467 1
 -3 -2 10 502.163 284.37 2
 3 -2 -10 596.942 345.312 3
 3 -2 -9 3831.59 656.545 3
 3 2 -9 3620.49 560.803 3
 -3 -2 9 3362.76 615.153 2
 -3 -2 9 4058.15 632.175 1
 -3 -2 8 6413.58 701.987 1
 -3 -2 8 7672.82 851.671 2
 -3 2 8 7700.48 797.613 4
 3 -2 -8 6930.37 824.925 3
 3 2 -8 6908.27 765.853 3
 -3 -2 7 13143.7 1027.79 2
 3 -2 -7 12739.1 949.476 1
 3 -2 -7 13886.8 1133.13 3
 3 2 -7 13134.9 1029.73 3
 -3 -2 7 13144.1 887.916 1
 -3 -2 6 7706.28 716.107 2
 3 -2 -6 7564.18 800.123 3
 3 -2 -6 7142.24 621.869 1
 3 2 -6 8153.2 795.323 3
 -3 -2 6 7617.86 575.657 1
 -3 -2 5 25213.4 1162.46 2
 3 -2 -5 23390.2 1362.72 3
 -3 -2 5 22631.3 791.7 1
 3 -2 -5 22182.2 912.152 1
 -3 2 5 21331.8 1066.74 2
 3 -2 -4 2526 248.859 1
 -3 2 4 1986.12 282.353 2
 3 2 -4 2463.31 379.85 2
 -3 -2 4 2387.19 324.538 2
 3 -2 -4 2062.29 427.693 3
 3 2 -3 8322.99 582.263 2
 -3 2 3 9079.61 461.745 2
 3 -2 -3 7046.18 726.499 3
 -3 2 2 2965.51 288.82 4
 -3 -2 2 3663.49 284.381 1
 3 -2 -2 3412.2 498.889 3
 3 -2 -2 3057.01 246.005 2
 -3 2 1 9741.97 642.649 4
 -3 -2 1 9361.42 599.345 1
 3 -2 -1 8791.1 763.952 3
 3 2 0 68699.7 1824.59 1
 -3 -2 0 68778.9 2058.9 4
 -3 -2 0 67177 1930.59 1
 3 -2 0 68137.6 1869.36 4
 -3 2 0 68378.5 1970.48 4
 3 2 1 42752 1685.34 1
 3 -2 1 41805.6 1678.07 4
 -3 -2 -1 44664.8 1801.91 1
 -3 -2 -1 42762.5 1833.17 4
 3 2 2 49433.7 2042.45 1
 -3 -2 -2 50241.6 2183.2 4
 3 2 3 51951.2 2303.46 1
 3 2 3 51094.2 1925.99 3
 -3 -2 -3 52838.4 2440.46 4
 3 -2 3 52045.5 2399.62 1
 3 2 4 6971.94 925.945 1
 -3 -2 -4 6460.3 934.777 4
 3 -2 4 4976.85 804.059 1
 3 2 4 6089.02 679.534 3
 3 2 5 9308.34 1150.6 1
 3 -2 5 10518.6 712.914 3
 3 2 5 11244.5 919.052 3
 3 -2 5 11572.5 1305.16 1
 3 2 6 2098.44 406.518 3
 3 2 6 2605.41 676.865 1
 3 -2 6 2342.15 312.064 3
 3 -2 6 2443.16 671.935 1
 3 2 7 15661.1 1693.9 1
 3 -2 7 15165.8 1696.81 1
 3 -2 8 1980.26 699.143 1
 3 2 8 2040.84 747.823 1
 3 2 9 138.943 298.949 1
 3 -2 9 113.963 372.669 1
 3 2 10 2335.81 846.156 1
 3 -2 10 1940.59 817.133 1
 -3 -3 13 3826.18 864.129 2
 -3 -3 12 450.97 386.648 2
 -3 -3 12 114.178 279.952 1
 -3 -3 11 4252.81 748.682 1
 -3 -3 11 3922.36 773.124 2
 -3 -3 10 4456.9 768.608 2
 3 -3 -10 5012.98 784.451 3
 -3 -3 10 4283.78 704.186 1
 -3 -3 9 5922.09 792.774 2
 3 -3 -9 4584.79 722.05 3
 3 3 -9 5874.68 692.375 3
 -3 -3 9 4338.13 648.182 1
 -3 -3 8 7244.35 814.181 2
 -3 3 8 6652.37 720.869 4
 3 -3 -8 4748.66 728.404 3
 3 3 -8 5623.24 677.61 3
 -3 -3 8 4906.63 628.649 1
 3 -3 -7 1211.13 360.341 3
 -3 -3 7 470.405 307.159 2
 3 -3 -7 965.122 279.244 1
 -3 -3 7 806.788 255.816 1
 3 3 -7 448.187 209.329 3
 -3 3 7 1068.7 264.32 4
 -3 -3 6 48760 1796.11 2
 3 -3 -6 45162.6 2030.3 3
 -3 -3 6 44513.8 1470.96 1
 -3 3 6 47505.9 1404.56 4
 3 -3 -6 46516.7 1640.84 1
 3 -3 -5 3036.45 359.995 1
 -3 -3 5 3743.54 477.525 2
 3 -3 -5 3456.67 547.053 3
 -3 3 5 3938.15 317.206 4
 3 -3 -4 2504.54 444.969 3
 3 3 -4 3077.15 411.52 2
 -3 3 3 20025.1 677.928 2
 3 3 -3 19938.8 919.419 2
 3 -3 -3 18059.1 1176.58 3
 -3 -3 2 185477 2205.7 1
 3 -3 -2 176125 3549.89 3
 3 -3 -1 7187.12 507.209 4
 3 -3 -1 8523.32 766.859 3
 -3 -3 1 7680.86 561.89 1
 3 -3 0 22323.3 1085.53 4
 3 -3 0 20997.8 1164.23 3
 -3 -3 0 20993.4 1098.31 1
 3 3 1 5751.53 627.282 1
 -3 -3 -1 6257.35 688.317 1
 -3 -3 -1 5628.98 706.021 4
 3 -3 1 4962.9 557.57 3
 3 -3 1 5627.62 627.97 4
 3 3 2 6028.7 724.695 1
 3 -3 2 6730.43 634.141 3
 -3 -3 -2 5316.9 739.989 4
 -3 -3 -3 1420.13 464.947 4
 3 3 3 1154.29 410.113 1
 3 -3 3 1228.07 270.757 3
 3 3 3 1431.48 343.667 3
 -3 -3 -4 1080.45 439.588 4
 3 -3 4 1694.14 515.726 1
 3 3 4 666.49 341.976 1
 3 -3 4 1317.88 278.32 3
 3 3 4 587.126 235.541 3
 3 -3 5 421.031 354.623 1
 -3 -3 -5 1727.97 550.812 4
 3 3 5 715.046 413.823 1
 3 -3 5 1060.6 225.019 3
 3 -3 6 2074.68 635.48 1
 3 -3 6 2179.16 275.94 3
 3 3 6 1766.31 561.741 1
 3 3 7 1234.77 550.403 1
 3 -3 7 699.05 477.956 1
 3 3 8 29434.7 2451.4 1
 3 -3 8 25958.1 2328.76 1
 3 3 9 5357.36 1103.55 1
 3 -3 9 3517.25 888.716 1
 3 3 10 4944.77 1113.25 1
 3 -3 10 3940.39 1042.65 1
 -3 -4 13 728.915 479.13 2
 -3 -4 12 297.586 340.131 1
 -3 -4 12 330.113 295.988 2
 -3 -4 11 1995.21 526.154 1
 -3 -4 11 2794.96 661.456 2
 -3 -4 10 254.703 235.713 1
 -3 -4 10 844.38 377.088 2
 3 -4 -10 557.226 362.488 3
 3 -4 -9 4052.07 716.97 3
 3 4 -9 3602.68 540.684 3
 -3 -4 9 4388.48 715.887 2
 -3 -4 9 2248.29 487.485 1
 -3 -4 8 2668.51 496.638 1
 -3 -4 8 3259.03 559.703 2
 -3 4 8 3175.43 477.145 4
 3 4 -8 2850.8 486.014 3
 3 -4 -8 3250.64 628.689 3
 -3 4 7 202.328 136.523 4
 -3 -4 7 117.95 140.453 1
 3 -4 -7 202.582 235.796 3
 3 -4 -7 95.1953 168.051 1
 3 -4 -6 6363.3 634.101 1
 -3 -4 6 6446.87 677.446 2
 3 -4 -6 6086.63 770.37 3
 -3 4 6 6301.18 461.778 4
 -3 4 5 13933.3 451.477 4
 3 -4 -5 12301.6 1062.21 3
 3 -4 -4 5167.15 664.009 3
 3 4 -3 21185.3 991.538 2
 3 -4 -3 19517.3 1261.49 3
 -3 4 3 19747.3 1254.54 3
 -3 4 3 19545.9 676.052 2
 3 -4 -2 599.785 114.997 4
 3 -4 -2 405.983 259.609 3
 -3 4 2 874.06 276.808 3
 3 -4 -1 274.823 113.802 4
 3 -4 -1 119.927 104.797 3
 3 -4 0 1656.31 303.09 4
 3 -4 0 1702.76 352.055 3
 -3 -4 0 2033.76 368.393 1
 -3 -4 -1 1791.51 370.862 1
 3 -4 1 2405.6 419.367 4
 -3 -4 -1 2245.82 430.653 4
 3 -4 1 2305.03 391.186 3
 -3 -4 -2 2880.51 559.93 4
 3 -4 2 2533.69 398.276 3
 3 4 3 6781.69 847.183 1
 -3 -4 -3 6103.75 847.712 4
 3 -4 3 6069.6 581.786 3
 3 4 4 25309.6 1742.71 1
 -3 -4 -4 27911.4 1956.78 4
 3 -4 4 27489.3 1168.69 3
 3 4 5 19444.1 1660.27 1
 -3 -4 -5 17942.7 1675.12 4
 3 -4 5 17149.4 1618.38 1
 3 -4 5 19238.3 901.205 3
 3 4 6 135.617 388.463 1
 3 -4 6 4.71727 47.7711 3
 3 -4 6 190.858 355.67 1
 3 4 7 2707.58 748.281 1
 3 -4 7 2737.22 755.207 1
 3 -4 8 2580.91 774.708 1
 3 4 8 4030.45 905.726 1
 3 -4 9 31.1522 304.749 1
 3 -4 10 121.762 307.821 1
 -3 -5 12 1771.27 573.85 2
 3 -5 -11 1313.39 507.17 3
 -3 -5 11 821.169 365.49 1
 -3 -5 11 1523.74 513.654 2
 3 -5 -10 4234.27 777.349 3
 -3 -5 10 4114.47 728.811 2
 -3 -5 10 5181.19 805.242 1
 -3 -5 9 22844.9 1580.08 2
 3 -5 -9 22688.9 1701.5 3
 3 5 -9 19409.6 1243.11 3
 -3 -5 9 22931.6 1562.62 1
 -3 -5 8 33625.6 1754.7 2
 -3 5 8 31120.7 1371.14 4
 3 -5 -8 29125.5 1852.97 3
 -3 -5 8 33564.7 1732.38 1
 3 5 -8 33720.3 1643.7 3
 -3 5 7 4529.06 440.311 4
 3 -5 -7 4517.46 723.908 3
 -3 -5 7 4555.41 612.138 2
 3 -5 -6 5069.69 594.292 1
 -3 -5 6 5936.17 648.079 2
 3 -5 -6 5428.44 749.223 3
 3 -5 -5 221.818 152.541 3
 3 -5 -4 25237.8 1508.84 3
 3 -5 -3 132175 3356.06 3
 3 -5 -2 19553.1 650.726 4
 3 -5 -2 19068.2 1230.34 3
 -3 5 2 21207.7 1304.19 3
 3 -5 -1 56152.2 1497.63 4
 3 -5 -1 61924.9 2146.02 3
 -3 5 1 57938 2095.67 3
 3 -5 0 4146.19 548.766 3
 3 -5 0 4413.36 191.663 2
 -3 -5 0 5307.65 585.698 1
 3 -5 0 4006.38 479.291 4
 -3 -5 -1 205.899 144.843 1
 3 -5 1 138.711 110.805 4
 3 -5 1 -107.82 145.555 3
 3 -5 2 259.827 147.263 3
 -3 -5 -2 493.176 298.874 4
 -3 -5 -3 176.572 247.616 4
 3 -5 3 87.0498 138.11 3
 3 -5 4 3289.29 428.698 3
 -3 -5 -4 3895.89 764.715 4
 -3 -5 -5 6663.35 1046.99 4
 3 -5 5 6326.67 511.78 3
 -3 -5 -6 43415.7 2772.82 4
 3 -5 6 37155 2533.5 1
 3 -5 7 20409 1976.33 1
 3 -5 8 -82.0613 258.714 1
 3 -5 9 2052.87 689.864 1
 3 -5 10 410.401 405.896 1
 -3 -6 12 5798.87 967.906 2
 -3 -6 11 1022.5 423.956 1
 3 -6 -11 2022.11 603.018 3
 -3 -6 11 2480.23 626.143 2
 -3 -6 10 7879.64 979.743 2
 3 -6 -10 7050.16 1029.83 3
 -3 -6 10 7755.88 1007.76 1
 -3 -6 9 27370.9 1707.55 2
 3 -6 -9 26058.4 1907.35 3
 -3 -6 9 27319.3 1736.27 1
 3 6 -9 27944.7 1501.88 3
 -3 -6 8 998.428 381.955 2
 3 -6 -8 763.232 312.952 3
 3 -6 -7 3319.96 613.154 3
 -3 -6 7 2911.25 504.769 2
 3 -6 -6 1027.97 337.904 3
 3 -6 -6 1582.58 362.405 1
 3 -6 -5 4048.59 657.545 3
 3 -6 -4 4492.5 665.24 3
 3 -6 -3 2676.21 500.696 3
 3 -6 -2 18537.4 683.324 4
 3 -6 -2 19739 1304.51 3
 3 -6 -1 580.141 249.552 3
 -3 6 1 768.039 288.335 3
 3 -6 0 1863.47 404.958 3
 -3 6 0 1656 360.13 3
 -3 -6 0 1720.24 360.232 1
 3 -6 1 11568.6 511.343 2
 3 -6 1 11108.1 897.717 3
 -3 -6 -2 14888.9 1245.28 4
 3 -6 2 13377.7 937.246 3
 3 -6 2 13915.5 743.735 2
 -3 -6 -3 9871.73 1103 4
 3 -6 3 8851.88 737.465 3
 -3 -6 -4 15087.2 1486.17 4
 3 -6 4 13799.8 862.339 3
 -3 -6 -5 24839.3 2010.11 4
 3 -6 5 25550.5 1055.11 3
 -3 -6 -6 7516.22 1209.17 4
 3 -6 6 5735.45 1054.43 1
 3 -6 7 1678.35 659.631 1
 3 -6 8 694.627 509.137 1
 3 -6 9 386.155 421.071 1
 3 -6 10 1659.75 577.151 2
 3 -6 10 166.576 427.664 1
 -3 -7 12 2896.61 702.789 2
 3 -7 -11 1531.66 553.289 3
 -3 -7 11 1843.39 568.364 2
 -3 -7 11 1097.65 407.971 1
 3 -7 -10 4091.82 823.638 3
 -3 -7 10 4238.11 749.947 1
 -3 -7 10 4689.77 778.82 2
 -3 -7 9 41337.1 2087.4 2
 3 7 -9 38091.3 1777.44 3
 3 -7 -9 40506.6 2422.19 3
 -3 -7 9 36859.5 2043.16 1
 -3 -7 8 6272.46 789.489 2
 3 -7 -8 5194.36 838.369 3
 -3 -7 7 5547.6 702.03 2
 3 -7 -7 5180.49 822.062 3
 3 -7 -6 1015.42 400.804 3
 3 -7 -5 17546.6 1380.87 3
 3 -7 -4 22904.4 1537.79 3
 3 -7 -3 310.96 225.139 3
 3 -7 -2 12683.6 1075.33 3
 3 -7 -1 441.656 195.88 3
 3 -7 0 2097.79 428.926 3
 -3 7 0 2094.45 424.134 3
 3 -7 1 41625.9 932.644 2
 3 -7 1 40344.1 1747.2 3
 -3 7 -1 39658 1773.13 3
 3 -7 2 15017.8 741.78 2
 -3 -7 -2 16965.1 1350.28 4
 3 -7 2 13869.8 1009.42 3
 3 -7 3 1005.26 275.905 3
 3 -7 3 897.942 230.893 2
 -3 -7 -4 10388.5 1253.57 4
 3 -7 4 9109.84 739.72 3
 3 -7 4 8489.41 757.062 2
 3 -7 5 4627.94 646.058 2
 -3 -7 -5 5085.78 949.3 4
 3 -7 5 4490.3 462.83 3
 -3 -7 -6 12641.6 1535.78 4
 3 -7 6 14549.1 1218.78 2
 3 -7 7 7585.35 1224.37 1
 -3 -7 -7 7158.8 1243.82 4
 3 -7 7 6969.72 930.889 2
 3 -7 8 861.227 321.589 2
 3 -7 8 1347.39 569.072 1
 3 -7 9 1709.56 538.619 2
 3 -7 9 1013.22 508.916 1
 3 -7 10 2725.14 694.459 2
 -3 -8 12 15054.1 1503.92 2
 3 -8 -11 4835.93 929.634 3
 -3 -8 11 5634.79 889.371 2
 -3 -8 11 3479.06 748.559 1
 3 -8 -10 4816.87 917.981 3
 -3 -8 10 4157.74 769.029 1
 -3 -8 10 4720.77 800.155 2
 3 -8 -9 2723.16 706.417 3
 -3 -8 9 2969.97 583.457 2
 3 -8 -8 1878.39 602.711 3
 -3 -8 8 1584.14 454.596 2
 3 -8 -7 1670.11 520.358 3
 3 -8 -6 4208.39 746.272 3
 3 -8 -5 303.865 270.54 3
 3 -8 -4 1235.65 405.199 3
 3 -8 -3 13739.8 1201.83 3
 3 -8 -2 10989.8 1059.41 3
 3 -8 -1 7439.78 853.62 3
 3 -8 0 26735.1 1539.32 3
 3 -8 1 667.827 255.172 3
 3 -8 2 8352.83 536.418 2
 3 -8 2 8137.8 813.991 3
 -3 8 -2 6891.5 755.001 3
 3 -8 3 1956.87 384.694 3
 -3 -8 -3 1317.3 447.597 4
 3 -8 3 1993.26 322.794 2
 3 -8 4 30949.7 1421.7 2
 3 -8 4 32134.7 1436.34 3
 -3 -8 -4 31437.1 2159.49 4
 3 -8 5 2106.03 356.347 3
 3 -8 5 1987.32 407.792 2
 -3 -8 -5 2816.57 757.914 4
 3 -8 6 -28.0843 165.582 2
 -3 -8 -6 124.71 232.184 4
 -3 -8 -7 16467.1 1852.23 4
 3 -8 7 19422.3 1500.07 2
 3 -8 8 2646.13 782.588 1
 3 -8 8 2751.85 610.8 2
 3 -8 9 1971.13 561.149 2
 3 -8 9 903.134 489.32 1
 3 -8 10 1352.63 515.905 2
 -3 -9 12 807.922 481.973 2
 3 -9 -11 754.983 419.537 3
 -3 -9 11 407.724 307.528 1
 -3 -9 11 1094 485.852 2
 -3 -9 10 9442.96 1085.09 2
 3 -9 -10 9363.63 1315.27 3
 -3 -9 10 7289.75 1002.33 1
 3 -9 -9 12887.8 1472.04 3
 3 -9 -8 9244.35 1197.4 3
 3 -9 -7 37401.4 2306.8 3
 3 -9 -6 3971.05 764.069 3
 3 -9 -5 378.123 319.839 3
 3 -9 -4 1760.42 478.042 3
 3 -9 -4 1087.78 147.512 4
 3 -9 -3 13142.2 1224.05 3
 3 -9 -2 8575.42 958.192 3
 -3 9 1 28936.4 722.31 2
 3 -9 -1 28159.2 1675.28 3
 3 -9 0 5582.15 736.628 3
 3 -9 1 12762.4 1085 3
 3 -9 2 388.793 225.145 3
 3 -9 3 1611.06 383.397 3
 -3 -9 -3 1621.22 509.475 4
 3 -9 3 2005.97 309.875 2
 3 -9 4 17321.4 1032.94 2
 3 -9 4 16548.4 1099.78 3
 -3 -9 -4 18031.6 1668.94 4
 3 -9 5 49762.2 1958.22 2
 -3 -9 -5 51010 2981.42 4
 3 -9 5 48810.3 1691.67 3
 3 -9 6 3845.56 614.673 2
 -3 -9 -6 3913.49 887.812 4
 3 -9 7 8240.69 962.539 2
 -3 -9 -7 7306.2 1247.27 4
 3 -9 8 1650.16 599.44 1
 3 -9 8 2661.79 597.669 2
 3 -9 9 642.483 356.228 2
 3 -9 9 709.237 472.303 1
 3 -9 10 -23.4462 242.237 2
 3 -10 -11 370.488 384.232 3
 -3 -10 11 406.461 333.284 1
 -3 -10 11 725.288 410.08 2
 3 -10 -10 8732.04 1301.55 3
 3 -10 -9 365.95 318.048 3
 3 -10 -8 2723.6 713.574 3
 3 -10 -7 5901.56 971.935 3
 3 -10 -6 3108.82 688.93 3
 3 -10 -5 2626.51 630.975 3
 3 -10 -5 2046.3 235.674 4
 3 -10 -4 778.656 428.109 3
 3 -10 -3 14997.7 1352.37 3
 3 -10 -2 34004.8 1993.52 3
 3 -10 -1 1007.58 376.878 3
 -3 10 1 1360.39 180.524 2
 3 -10 0 6119.23 798.549 3
 3 -10 1 473.174 246.801 3
 3 -10 2 5340.96 737.942 3
 3 -10 3 603.16 289.251 3
 -3 -10 -3 2181.25 574.322 4
 3 -10 4 40463.5 1544.06 2
 -3 -10 -4 39656.6 2501.73 4
 3 -10 4 39018.3 1764.9 3
 3 -10 5 2459.63 415.838 3
 3 -10 5 3190.89 497.471 2
 -3 -10 -5 3113.01 787.415 4
 3 -10 6 5031.63 669.186 2
 -3 -10 -6 6822.12 1173.17 4
 3 -10 7 2280.7 522.964 2
 -3 -10 -7 2629.86 763.108 4
 3 -10 8 245.841 321.718 2
 -3 -10 -8 292.26 330.256 4
 3 -10 9 502.838 451.543 1
 3 -10 9 307.233 262.525 2
 3 -10 10 687.405 375.511 2
 3 -11 -11 18859.3 2016.57 3
 3 -11 -10 478.136 448.176 3
 3 -11 -9 15551.6 1709.58 3
 3 -11 -8 222.443 319.175 3
 3 -11 -7 18030.5 1720.29 3
 3 -11 -6 5054.35 896.877 3
 3 -11 -5 2207.06 282.518 4
 3 -11 -5 2853.28 701.371 3
 3 -11 -4 7749.74 1053.69 3
 3 -11 -3 317.298 237.735 3
 3 -11 -2 1120.09 478.381 3
 -3 11 1 22797.8 794.08 2
 3 -11 -1 23155.3 1643.53 3
 3 -11 0 352.461 268.02 3
 3 -11 1 8636.02 968.548 3
 3 -11 2 5607.59 775.418 3
 3 -11 3 1586.7 424.478 3
 -3 -11 -3 2511.54 627.396 4
 3 -11 4 492.859 247.005 3
 -3 -11 -4 134.126 349.165 4
 3 -11 4 211.119 174.136 2
 3 -11 5 1766.28 374.948 3
 -3 -11 -5 2065.58 634.693 4
 3 -11 5 1697.73 379.717 2
 -3 -11 -6 105.03 392.822 4
 3 -11 6 260.433 203.905 2
 3 -11 7 1598.91 431.42 2
 -3 -11 -7 2254.45 797.237 4
 3 -11 8 287.189 277.344 2
 -3 -11 -8 513.955 461.215 4
 3 -11 9 3616.48 702.988 2
 3 -11 10 584.985 398.032 2
 3 -12 -11 1713.3 728.734 3
 3 -12 -10 6348.34 1188.43 3
 3 -12 -9 434.107 360.002 3
 3 -12 -8 375.292 399.909 3
 3 -12 -7 5107.69 986.187 3
 3 -12 -6 5917.83 1062.07 3
 3 -12 -6 4637.78 447.116 4
 3 -12 -5 7666.64 1079.64 3
 3 -12 -5 7135.84 544.227 4
 3 -12 -4 40496 2440.97 3
 3 -12 -3 239.381 357.414 3
 3 -12 -2 12062.4 1268.06 3
 -3 12 1 11224.2 597.426 2
 3 -12 -1 11659.4 1247.48 3
 -3 12 0 2101.59 301.11 2
 3 -12 0 3061.03 637.306 3
 3 -12 1 133.416 137.41 3
 3 -12 2 5766.51 819.94 3
 -3 -12 -3 7757.9 1077.13 4
 3 -12 3 8207.96 929.47 3
 3 -12 4 283.102 304.151 3
 -3 -12 -4 104.583 183.78 4
 -3 -12 -5 339.566 392.257 4
 3 -12 6 9737.52 912.147 2
 -3 -12 -6 9087.25 1392.71 4
 -3 -12 -7 1639.71 651.548 4
 3 -12 7 3584.48 608.569 2
 -3 -12 -8 1060.29 568.255 4
 3 -12 8 2300.76 548.641 2
 3 -12 9 846.221 393.224 2
 3 -13 -11 14583.9 1875.44 3
 3 -13 -10 790.324 515.888 3
 3 -13 -9 8773.98 1358.96 3
 3 -13 -8 1180.03 589.822 3
 3 -13 -7 742.399 481.439 3
 3 -13 -6 14690.8 862.256 4
 3 -13 -6 17075.9 1738.66 3
 3 -13 -5 764.574 329.36 3
 3 -13 -5 1323.65 262.526 4
 3 -13 -4 3383.93 757.379 3
 3 -13 -3 -17.3028 217.518 3
 3 -13 -2 16862.7 1556.47 3
 -3 13 1 8229.21 561.331 2
 3 -13 -1 9662.4 1148.35 3
 3 -13 0 331.58 312.527 3
 -3 13 0 -51.7946 104.726 2
 3 -13 1 119.341 184.704 3
 3 -13 2 2749.53 596.644 3
 3 -13 3 12089.6 1168.69 3
 3 -13 4 1697.13 450.359 3
 -3 -13 -4 1802.73 604.835 4
 -3 -13 -5 7195.03 1203.73 4
 -3 -13 -6 52.2893 205.205 4
 3 -13 7 7966.51 887.269 2
 -3 -13 -7 6742.49 1278.24 4
 -3 -13 -8 1750.84 781.308 4
 3 -13 8 2755.14 599.144 2
 3 -14 -11 192.148 264.325 3
 3 -14 -10 11411.7 1680.16 3
 3 -14 -9 2698.32 843.754 3
 3 -14 -8 702.418 462.868 3
 3 -14 -7 221.885 267.281 3
 3 -14 -6 258.015 449.255 3
 3 -14 -5 16399.8 949.741 4
 3 -14 -5 16085.6 1692.22 3
 3 -14 -4 1846.5 584.423 3
 3 -14 -3 7842.71 1149.03 3
 3 -14 -2 2700.91 720.645 3
 3 -14 -1 7804.88 1087.45 3
 3 -14 0 3657.11 733.242 3
 3 -14 1 2010.38 574.161 3
 3 -14 2 3126.69 653.076 3
 3 -14 3 423.049 305.653 3
 -3 -14 -4 11982.2 1474.75 4
 3 -14 4 10949.2 1134.15 3
 -3 -14 -5 17608.7 1913.14 4
 -3 -14 -6 3399.17 878.094 4
 -3 -14 -7 668.478 471.284 4
 -3 -14 -8 219.129 357.861 4
 3 -15 -11 821.656 535.885 3
 3 -15 -10 2088.09 797.315 3
 3 -15 -9 9315.67 1496.59 3
 3 -15 -8 2798.66 846.006 3
 3 -15 -7 13801.4 1698.77 3
 3 -15 -6 775.424 456.862 3
 3 -15 -5 -188.801 313.968 3
 3 -15 -4 3781.18 821.344 3
 3 -15 -3 3157.92 778.426 3
 3 -15 -2 37621.1 2489.37 3
 3 -15 -1 2950.28 699.772 3
 3 -15 0 11043.9 1325.83 3
 3 -15 1 56.1149 260.981 3
 3 -15 2 4146.94 782.642 3
 3 -15 3 1300.44 440.497 3
 3 -15 4 656.412 338.772 3
 -3 -15 -4 436.365 357.005 4
 -3 -15 -5 3482.87 868.064 4
 -3 -15 -6 2764.73 897.46 4
 -3 -15 -7 1086.53 599.636 4
 -3 -15 -8 5204.4 1237.4 4
 3 -16 -10 997.22 634.453 3
 3 -16 -9 2771.28 899.649 3
 3 -16 -8 697.403 506.355 3
 3 -16 -7 940.289 597.926 3
 3 -16 -6 3276.74 834.538 3
 3 -16 -5 652.94 410.089 3
 3 -16 -4 157.406 379.204 3
 3 -16 -3 7788.5 1215.64 3
 3 -16 -2 27452.9 2209.62 3
 3 -16 -1 2047.95 635.36 3
 3 -16 0 2744.68 676.276 3
 3 -16 1 10653.7 1310.89 3
 3 -16 2 157.136 308.545 3
 3 -16 3 99.7041 122.43 3
 3 -16 4 838.113 375.743 3
 -3 -16 -4 402.411 418.841 4
 -3 -16 -5 11608.5 1619.66 4
 -3 -16 -6 3115.14 911.728 4
 -3 -16 -7 5192.86 1186.98 4
 3 -17 -9 2861.73 900.061 3
 3 -17 -8 4635.1 1092.34 3
 3 -17 -7 2466.47 817.61 3
 3 -17 -6 139.019 353.816 3
 3 -17 -5 1950.21 690.428 3
 3 -17 -4 5695.7 1075.45 3
 3 -17 -3 6585.55 1184.1 3
 3 -17 -2 7122.58 1190.55 3
 3 -17 -1 1206.47 533.589 3
 3 -17 0 5401.24 1027.93 3
 3 -17 1 949.505 477.09 3
 3 -17 2 432.876 356.958 3
 3 -17 3 1175.88 504.869 3
 -3 -17 -4 659.794 448.794 4
 -3 -17 -5 1345.05 636.543 4
 -3 -17 -6 9690.28 1584.58 4
 -3 -17 -7 857.873 593.679 4
 3 -18 -8 594.539 582.349 3
 3 -18 -7 379.948 499.119 3
 3 -18 -6 597.309 515.167 3
 3 -18 -5 1173.45 471.435 3
 3 -18 -4 794.413 584.934 3
 3 -18 -3 23104.3 2215.31 3
 3 -18 -2 2372.61 757.698 3
 3 -18 -1 2691.98 755.638 3
 3 -18 0 2186.43 712.971 3
 3 -18 1 639.227 377.991 3
 3 -18 2 1085.8 429.903 3
 3 -18 3 8296.17 1196.79 3
 -3 -18 -4 583.713 419.865 4
 -3 -18 -5 8083.19 1394.41 4
 -3 -18 -6 -9.53069 263.285 4
 3 -19 -7 2832.13 904.04 3
 3 -19 -6 11890.3 1765.74 3
 3 -19 -5 2869.91 910.245 3
 3 -19 -4 18637.4 2091.2 3
 3 -19 -3 2228.43 783.718 3
 3 -19 -2 6132.17 1157.88 3
 3 -19 -1 1515.8 597.393 3
 3 -19 0 3105.87 867.885 3
 3 -19 1 1995.82 642.998 3
 3 -19 2 3823.07 885.041 3
 3 -19 3 233.865 253.758 3
 -3 -19 -4 457.585 311.132 4
 -3 -19 -5 120.137 240.398 4
 -3 -19 -6 8311.66 1493.93 4
 3 -20 -6 2075.68 748.381 3
 3 -20 -5 145.564 272.315 3
 3 -20 -4 9544.6 1578.34 3
 3 -20 -3 9596.94 1565.97 3
 3 -20 -2 13007.6 1751.77 3
 3 -20 -1 576.551 428.165 3
 3 -20 0 1836.48 689.001 3
 3 -20 1 741.097 528.66 3
 3 -20 2 672.969 435.228 3
 3 -20 3 3487.2 858.885 3
 -3 -20 -4 -75.1187 196.251 4
 -3 -20 -5 4097.3 1059.15 4
 3 -21 -5 47.1212 358.776 3
 3 -21 -4 1351.74 597.996 3
 3 -21 -3 7713.47 1459.58 3
 3 -21 -2 7752.89 1423.79 3
 3 -21 -1 4818.45 1086.93 3
 3 -21 0 1371.19 604.728 3
 3 -21 1 3684.85 966.821 3
 3 -21 2 16.9968 320.04 3
 -3 -21 -4 2384.99 812.944 4
 3 -22 -3 549.356 415.45 3
 3 -22 -2 4585.28 1108.36 3
 3 -22 -1 5292.44 1186.55 3
 3 -22 0 3101.35 943.206 3
 3 -22 1 37.4995 244.7 3
 3 -22 2 -195.205 261.616 3
 3 -23 0 5628.53 1273.46 3
 3 -23 1 1601.24 712.365 3
 3 -23 2 3988.45 1040.3 3
 -4 0 13 513.538 456.87 2
 -4 0 12 140.93 266.521 2
 -4 0 11 27.3038 239.352 2
 -4 0 10 1548.43 435.059 2
 4 0 -10 2274.27 532.698 3
 -4 0 9 -51.9747 116.168 2
 4 0 -9 75.9552 242.25 3
 -4 0 8 1165.91 381.874 2
 4 0 -8 1129.28 396.764 3
 -4 0 7 -158.182 141.975 2
 4 0 -7 296.882 286.137 3
 -4 0 6 69134.7 2007.18 2
 4 0 -6 66747.3 2596 3
 -4 0 5 277.176 194.524 2
 4 0 -5 52.9429 224.138 3
 4 0 -4 545.556 189.848 2
 4 0 -3 209.599 126.847 2
 4 0 -3 39.1578 41.4622 1
 -4 0 2 39322.9 1437.97 4
 4 0 -2 39624.5 1163.95 1
 -4 0 1 125.027 152.6 4
 4 0 -1 67.0821 123.596 1
 -4 0 0 275097 4755.68 4
 4 0 0 274045 4428.78 1
 -4 0 -1 403.631 282.973 4
 4 0 1 115.71 159.285 1
 -4 0 -2 2174.73 511.969 4
 4 0 2 2868.59 548.064 1
 4 0 3 113.589 195.585 1
 4 0 4 460.932 301.681 1
 4 0 5 17.215 285.952 1
 4 0 6 10471.7 1395.85 1
 4 0 7 4.47522 385.042 1
 4 0 8 56761.8 3580.28 1
 4 0 9 240.412 375.345 1
 -4 1 13 14869.2 1607.61 2
 -4 -1 13 14232.4 1548.49 2
 -4 -1 12 740.535 389.027 2
 -4 1 12 714.856 451.353 2
 -4 -1 11 4055.69 731.309 2
 4 -1 -11 4254.51 779.968 3
 -4 1 11 5486.16 882.495 2
 -4 -1 10 2450.25 553.74 2
 4 -1 -10 2650.8 619.864 3
 4 1 -10 3036.01 581.361 3
 -4 1 10 1832.82 467.629 2
 -4 1 9 5189.25 735.115 2
 -4 -1 9 4805.24 697.336 2
 4 -1 -9 5274.75 804.301 3
 4 1 -9 5034.67 778.806 3
 -4 1 8 8183.28 834.78 2
 -4 -1 8 8324.49 859.328 2
 4 -1 -8 7099.58 908.234 3
 4 1 -8 7984.99 948.037 3
 -4 1 7 181.202 211.285 2
 -4 -1 7 447.264 223.691 2
 4 -1 -7 402.66 266.405 3
 4 1 -7 859.75 319.681 3
 -4 1 6 1318.9 299.682 2
 -4 -1 6 1470.69 336.686 2
 4 -1 -6 1425.86 418.744 3
 4 1 -6 1424 450.468 3
 -4 1 5 27841.6 1120.65 2
 4 -1 -5 27359.5 1651.09 3
 4 1 -4 347.552 151.048 2
 4 -1 -4 629.731 288.228 3
 4 1 -3 9899.82 613.591 2
 4 -1 -3 8190.24 421.788 1
 4 -1 -3 7955.85 528.953 2
 4 -1 -2 749.225 177.914 1
 4 1 -2 1180.93 190.1 1
 -4 1 2 956.535 226.474 4
 4 -1 -2 1245.2 185.307 2
 4 1 -1 84240.9 2049.62 1
 -4 1 1 85944.2 2358.93 4
 -4 -1 1 79325.5 2321.11 4
 4 -1 -1 85138.7 2179.58 1
 -4 -1 0 1208.7 353.092 4
 4 1 0 1368.12 314.834 1
 -4 1 0 1745.02 393.891 4
 4 -1 0 1415.09 358.123 1
 -4 -1 -1 19307 1387.66 4
 -4 1 -1 16660.1 1267.14 4
 4 -1 1 18046.4 1298.89 1
 4 1 1 17916.7 1247.29 1
 4 1 2 4083.62 662.228 1
 -4 -1 -2 4119.17 718.189 4
 4 -1 2 3308.03 611.873 1
 4 1 3 4273.27 736.353 1
 -4 -1 -3 4851.55 811.537 4
 4 -1 3 3972.62 742.065 1
 4 1 4 -69.8369 178.997 1
 4 -1 4 106.523 312.47 1
 4 1 5 16680.2 1652.32 1
 4 -1 5 16500.7 1650.39 1
 4 -1 6 888.085 424.743 1
 4 1 6 578.403 399.306 1
 4 1 7 17564.7 1920.54 1
 4 -1 7 16104.7 1850.1 1
 4 1 8 8529.14 1425.19 1
 4 -1 8 8581.02 1463.21 1
 4 1 9 3116.49 890.163 1
 4 -1 9 4622.99 1092.65 1
 -4 -2 13 735.094 462.945 2
 -4 2 13 135.578 411.054 2
 -4 2 12 2146.57 628.868 2
 -4 -2 12 2435.03 624.475 2
 -4 2 11 2585.69 661.383 2
 4 -2 -11 2894.23 670.019 3
 -4 -2 11 2196.59 575.165 2
 -4 -2 10 3.78223 171.619 1
 4 -2 -10 407.889 299.913 3
 -4 2 10 612.363 284.891 2
 -4 -2 10 31.5216 288.558 2
 4 2 -10 315.208 262.343 3
 -4 -2 9 358.069 177.758 1
 -4 2 9 271.899 213.31 2
 -4 -2 9 343.715 279.614 2
 4 2 -9 523.52 307.49 3
 4 -2 -9 683.73 384.794 3
 -4 -2 8 39443.2 1837 2
 -4 -2 8 38946.8 1360.24 1
 4 -2 -8 37651.1 2093.12 3
 4 2 -8 37603.6 2004.64 3
 -4 2 8 39509.8 1861.88 2
 -4 -2 7 6040.39 671.645 2
 4 -2 -7 4876.35 734.502 3
 4 2 -7 5104.68 735.803 3
 -4 2 7 4898 611.462 2
 -4 2 6 19022.6 1057.92 2
 -4 -2 6 19211.5 1090.1 2
 4 -2 -6 16726.3 751.833 1
 4 -2 -6 17524.7 1371.93 3
 -4 2 5 5945.32 543.517 2
 4 -2 -5 7789.07 902.059 3
 4 -2 -5 6078.27 364.359 1
 4 2 -4 4661.78 504.685 2
 4 -2 -4 4849.9 700.499 3
 4 2 -3 14186.6 774.03 2
 -4 2 3 11503.6 635.103 4
 4 -2 -3 14187.4 1161.73 3
 -4 2 2 191.861 127.788 4
 4 -2 -2 82.67 85.681 2
 4 2 -1 13282.8 797.22 1
 -4 2 1 14685.2 963.353 4
 4 2 0 1691.13 355.313 1
 4 -2 0 1706.11 346.521 4
 -4 2 0 1165.12 322.343 4
 -4 -2 0 1862.19 427.866 4
 4 2 1 2875.41 514.256 1
 4 -2 1 2788.06 531.299 1
 -4 -2 -1 3378.9 600.888 4
 4 2 2 1940.75 463.513 1
 -4 -2 -2 1583.8 484.299 4
 4 -2 2 1252.51 425.558 1
 -4 -2 -3 671.076 369.967 4
 4 -2 3 471.82 344.135 1
 4 2 3 607.374 236.942 1
 4 2 4 481.677 267.426 1
 -4 -2 -4 832.278 426.85 4
 4 -2 4 623.315 429.797 1
 4 2 5 531.698 354.37 1
 4 -2 5 1176.52 437.464 1
 4 -2 5 955.905 298.152 3
 4 2 6 20827.9 1943.15 1
 4 -2 6 19325.5 1107.27 3
 4 -2 6 20714.4 1985.88 1
 4 -2 7 1748.09 628.07 1
 4 2 7 1764.82 655.073 1
 4 2 8 9265.54 1452.88 1
 4 -2 8 6548.96 1239.74 1
 4 -2 9 2605.29 873.162 1
 4 2 9 3818.23 1045.65 1
 -4 3 13 330.463 327.197 2
 -4 -3 13 870.997 481.994 2
 -4 3 12 7518.44 1124.51 2
 -4 -3 12 7858.81 1082.38 2
 -4 -3 11 11135.6 1207.31 2
 4 -3 -11 9873.97 1205.99 3
 -4 3 11 9645.42 1173.36 2
 -4 -3 10 7541.52 932.187 2
 -4 -3 10 6738.15 763.922 1
 -4 3 10 6500.56 906.093 2
 4 -3 -10 6554.32 966.355 3
 4 3 -10 6613.29 858.92 3
 -4 -3 9 4440.08 564.609 1
 -4 -3 9 5233.87 745.437 2
 -4 3 9 4213.26 682.607 2
 4 -3 -9 3501.72 695.713 3
 4 3 -9 4064.56 670.738 3
 -4 3 8 1423.33 318.022 4
 -4 3 8 2405.13 501.707 2
 4 -3 -8 1553.28 348.553 1
 4 -3 -8 1654.15 525.32 3
 -4 -3 8 2163.7 485.699 2
 4 3 -8 1620.63 455.5 3
 -4 -3 8 1577.09 302.314 1
 -4 -3 7 2647.56 317.524 1
 -4 3 7 2440.61 434.169 2
 -4 3 7 2524.48 336.701 4
 4 -3 -7 2366.52 362.3 1
 4 -3 -7 2808.92 600.99 3
 -4 -3 7 3341.82 512.01 2
 4 3 -7 2619.65 526.377 3
 4 -3 -6 384.902 127.211 1
 -4 3 6 539.756 213.956 2
 -4 -3 6 370.968 100.567 1
 4 -3 -6 492.184 321.057 3
 -4 3 5 3614.88 402.36 2
 4 -3 -5 3617.27 333.959 1
 4 -3 -5 3903.13 646.064 3
 -4 3 4 48667.8 1206.63 2
 -4 3 4 43241.5 882.786 4
 4 -3 -4 44605.5 2124.43 3
 4 3 -3 7628.96 601.36 2
 -4 3 3 7861.61 485.077 4
 -4 -3 3 6646.25 402.213 1
 4 -3 -3 6967.02 814.297 3
 -4 3 2 9785.62 667.909 4
 -4 -3 2 9884.75 637.467 1
 4 -3 -2 10824.3 1007.55 3
 4 -3 -2 9483.74 401.292 2
 4 -3 -1 4203.49 474.009 4
 -4 -3 1 3985.07 495.276 1
 4 -3 -1 4416.58 634.109 3
 4 -3 0 19005.9 1133.92 4
 -4 -3 0 18779.2 1300.63 4
 -4 -3 0 20471.4 1242.22 1
 4 -3 0 18303.6 1258.31 3
 4 3 1 14113.1 1091.31 1
 -4 -3 -1 15285 1271.3 4
 4 -3 1 14168.9 1091.13 3
 4 3 2 21378.1 1481.47 1
 -4 -3 -2 21835.6 1633.94 4
 4 -3 2 20846.2 1296.41 3
 4 3 3 11448.5 1192.75 1
 -4 -3 -3 9965.87 1195.77 4
 4 -3 3 11831.6 1249.22 1
 4 -3 3 10658.5 911.334 3
 -4 -3 -4 954.275 419.641 4
 4 -3 4 894.126 405.543 1
 4 -3 4 1346.38 334.976 3
 4 3 4 1692.67 517.265 1
 4 3 5 24106.7 1948.45 1
 4 -3 5 23496.3 2034.42 1
 4 -3 5 22807.6 1232.97 3
 4 3 6 16757.1 1741.56 1
 4 -3 6 18173.1 1885.81 1
 4 -3 7 2867.13 828.403 1
 4 3 7 3270.73 860.726 1
 4 -3 8 806.593 563.621 1
 4 3 8 919.627 535.495 1
 4 -3 9 543.596 388.688 1
 4 3 9 1649.93 781.1 1
 -4 4 13 2430.54 638.495 2
 -4 -4 13 2814.65 682.555 2
 -4 4 12 2964.31 730.556 2
 -4 -4 12 2682.75 688.511 2
 4 -4 -11 4034.77 775.804 3
 -4 -4 11 3946.45 763.354 2
 4 -4 -10 1645.39 518.943 3
 -4 -4 10 973.688 377.488 2
 4 4 -10 1090.92 382.669 3
 -4 -4 10 1150.5 334.427 1
 4 -4 -9 994.59 403.573 3
 -4 -4 9 696.739 247.586 1
 -4 -4 9 809.339 338.05 2
 4 4 -9 641.539 302.234 3
 -4 -4 8 27518.5 1545.5 2
 -4 4 8 24836.6 1099.27 4
 4 -4 -8 27200.1 1851.37 3
 4 -4 -8 25990.5 1430.59 1
 4 4 -8 27524.9 1730.95 3
 -4 -4 8 27059.5 1265.63 1
 4 -4 -7 2027.01 350.19 1
 -4 4 7 1469.82 216.063 4
 4 -4 -7 1851.72 524.834 3
 -4 -4 7 2347.02 446.559 2
 -4 -4 7 2012.84 311.005 1
 -4 4 6 1822.72 334.752 2
 4 -4 -6 1692.61 290.822 1
 -4 -4 6 1083.93 187.012 1
 4 -4 -6 1235.19 414.308 3
 -4 4 5 15332.4 824.4 2
 4 -4 -5 15970.6 1308.27 3
 -4 4 4 3892.41 331.906 2
 4 -4 -4 4130.42 689.333 3
 -4 -4 3 7718.11 486.925 1
 4 -4 -3 7877.33 909.09 3
 4 -4 -2 121569 3403.28 3
 -4 -4 2 125639 2396.07 1
 4 -4 -1 87289.4 2124.75 4
 4 -4 -1 86794.8 2791.02 3
 -4 -4 1 88233.8 2330.05 1
 4 -4 0 2752.44 435.656 4
 -4 -4 0 2463.95 489.656 4
 -4 -4 0 1789.29 398.011 1
 4 -4 0 2383.21 476.402 3
 -4 -4 -1 84259.6 3001.46 4
 4 -4 1 83883.6 2659.45 3
 4 -4 2 57403.3 2141.87 3
 -4 -4 -2 60089.5 2750.55 4
 -4 -4 -3 746.508 342.282 4
 4 4 3 1336.67 438.176 1
 4 -4 3 506.138 224.878 3
 4 4 4 844.269 440.395 1
 4 -4 4 952.508 495.384 1
 -4 -4 -4 1730.23 591.532 4
 4 -4 4 1705.6 367.982 3
 4 4 5 2775.63 727.786 1
 -4 -4 -5 3341.04 839.161 4
 4 -4 5 3801.52 895.12 1
 4 -4 5 2578.12 419.811 3
 4 4 6 22000 2008.1 1
 4 -4 6 22190.3 2103.18 1
 4 4 7 176.668 258.474 1
 4 -4 7 55.1122 313.943 1
 4 -4 8 1132.02 516.415 1
 4 4 8 1890.35 659.238 1
 4 -4 9 9102.56 1519.04 1
 -4 5 13 593.387 370.754 2
 -4 -5 13 566.904 425.726 2
 -4 -5 12 10617.8 1237.21 2
 -4 -5 11 13298.5 1301.94 2
 4 -5 -11 13929.7 1478.64 3
 -4 -5 10 4248.83 637.848 1
 4 -5 -10 4128.49 814.483 3
 -4 -5 10 5816.04 817.053 2
 4 5 -10 4817.73 730.932 3
 4 -5 -9 291.397 369.03 3
 -4 -5 9 626.614 323.279 2
 4 5 -9 416.175 310.343 3
 -4 -5 9 480.822 256.904 1
 -4 -5 8 25751.6 1513.83 2
 4 -5 -8 21850.7 1706.07 3
 -4 -5 8 23548 1247.68 1
 -4 -5 7 66.337 89.3951 1
 4 -5 -7 -85.9638 151.916 3
 4 -5 -7 131.373 136.094 1
 4 -5 -6 197.575 244.248 3
 4 -5 -6 570.707 202.902 1
 -4 5 5 1834.39 296.091 2
 4 -5 -5 1615.06 444.805 3
 -4 5 4 42.704 67.4751 2
 4 -5 -4 72.013 153.59 3
 4 -5 -3 10197.1 1020.55 3
 4 -5 -2 2158.17 282.933 4
 -4 -5 2 1537.39 291.555 1
 4 -5 -2 1961.54 471.012 3
 4 -5 -1 252.366 136.151 4
 -4 -5 1 481.519 202.898 1
 4 -5 -1 257.824 184.785 3
 -4 -5 0 3956.39 574.748 1
 4 -5 0 4641.66 579.964 4
 4 -5 0 4356.02 636.963 3
 -4 -5 -1 13704.5 1234.04 4
 4 -5 1 11321.8 1001.47 3
 -4 -5 -2 19770.6 1594.25 4
 4 -5 2 22684.5 1365.46 3
 -4 -5 -3 11592.6 1310.42 4
 4 -5 3 9944.21 886.879 3
 -4 -5 -4 3980 844.976 4
 4 -5 4 4614.08 598.332 3
 4 -5 5 3142.84 825.559 1
 -4 -5 -5 2958.33 757.78 4
 4 -5 5 2864.94 439.244 3
 -4 -5 -6 20.6703 282.588 4
 4 -5 6 177.955 239.966 1
 4 -5 7 14783 1800.29 1
 4 -5 8 -78.0505 342.908 1
 4 -5 9 558.562 390.988 1
 -4 -6 12 470.965 362.052 2
 4 -6 -11 299.331 326.311 3
 -4 -6 11 289.565 306.756 2
 4 -6 -10 903.714 386.814 3
 -4 -6 10 979.544 409.803 2
 -4 -6 10 407.95 225.448 1
 4 -6 -9 736.834 406.762 3
 -4 -6 9 380.945 210.87 1
 -4 -6 9 1087.91 409.029 2
 4 6 -9 767.335 350.068 3
 4 -6 -8 6928.02 1021.77 3
 -4 -6 8 5969.25 658.927 1
 4 -6 -7 7724.69 778.763 1
 4 -6 -7 6774.81 945.969 3
 4 -6 -6 11104.8 1184.35 3
 4 -6 -5 286.114 263.834 3
 -4 6 4 193.998 92.4538 2
 4 -6 -4 660.908 348.957 3
 4 -6 -3 474.227 301.452 3
 -4 -6 2 1098.67 261.142 1
 4 -6 -2 1516.29 240.03 4
 4 -6 -2 1252.88 395.373 3
 -4 -6 1 2130.71 402.548 1
 4 -6 -1 2184.79 354.569 4
 4 -6 -1 1601.56 416.49 3
 4 -6 0 880.706 263.127 4
 4 -6 0 923.997 335.66 3
 -4 -6 -1 55209.3 2502.56 4
 4 -6 1 57218.6 2250.46 3
 4 -6 1 56379.6 1249.99 2
 -4 -6 -2 1784.57 568.61 4
 4 -6 2 1642.8 397.652 3
 4 -6 3 12433 1017.48 3
 -4 -6 -3 17246.7 1601.36 4
 -4 -6 -4 9785.87 1337.21 4
 4 -6 4 8388.54 800.569 3
 -4 -6 -5 27473 2296.16 4
 4 -6 5 27111.3 2211.8 1
 4 -6 5 25461.9 1285.72 3
 4 -6 6 2888.85 750.504 1
 -4 -6 -6 2244.15 766.338 4
 4 -6 7 2604.84 828.871 1
 4 -6 8 1123.62 605.26 1
 4 -6 9 686.366 592.057 1
 4 -6 10 -163.435 240.569 2
 -4 -7 12 1603.25 503.634 2
 4 -7 -11 808.48 378.748 3
 -4 -7 11 499.071 366.742 2
 4 -7 -10 937.656 419.639 3
 -4 -7 10 2150.92 551.174 2
 -4 -7 10 1302.32 403.765 1
 4 -7 -9 12867.4 1425.99 3
 -4 -7 9 13167.2 1112.81 1
 4 -7 -8 7280.23 1048.37 3
 4 -7 -7 253.061 270.098 3
 4 -7 -6 8037.31 1044.5 3
 4 -7 -5 4180.17 749.252 3
 4 -7 -4 1970.18 503.002 3
 4 -7 -3 23112.8 1610.64 3
 4 -7 -2 7924.1 557.982 4
 4 -7 -2 7606.75 902.808 3
 -4 -7 1 1685.44 366.852 1
 4 -7 -1 1417.33 299.64 4
 4 -7 -1 1399.38 424.172 3
 4 -7 0 12708.5 987.786 4
 4 -7 0 11443.3 1079.48 3
 4 -7 1 3429.88 275.14 2
 4 -7 1 3675.21 595.64 3
 -4 -7 -2 1963.28 549.17 4
 4 -7 2 3219.78 545.162 3
 4 -7 2 2792.3 340.695 2
 4 -7 3 3079.75 445.872 2
 -4 -7 -3 4465.89 833.724 4
 4 -7 3 3635.16 560.523 3
 -4 -7 -4 65423.9 3379.01 4
 4 -7 4 61624.5 2187.73 3
 4 -7 5 1327.69 317.05 3
 -4 -7 -5 2226.44 701.892 4
 4 -7 6 3021.25 799.782 1
 -4 -7 -6 3674.96 926.05 4
 4 -7 7 1002.16 502.473 1
 4 -7 8 735.038 417.578 2
 4 -7 8 766.44 450.079 1
 4 -7 9 3102.74 725.258 2
 4 -7 10 780.767 401.67 2
 -4 -8 12 962.824 479.891 2
 4 -8 -11 213.703 213.791 3
 -4 -8 11 681.997 338.936 2
 4 -8 -10 -49.2842 267.194 3
 4 -8 -9 11695.8 1408.9 3
 4 -8 -8 602.012 328.419 3
 4 -8 -7 7568.4 1067.74 3
 4 -8 -6 906.361 413.132 3
 4 -8 -5 2060.71 541.386 3
 4 -8 -4 17963.5 1518.26 3
 4 -8 -3 30054.3 793.895 4
 4 -8 -3 28021.7 1826.44 3
 4 -8 -2 995.945 221.329 4
 4 -8 -2 1424.79 450.274 3
 4 -8 -1 37224.2 1520.19 4
 4 -8 -1 36443.5 2002.97 3
 4 -8 0 29881.1 1781.18 3
 4 -8 1 72495.6 2685.96 3
 4 -8 2 3892.44 375.577 2
 -4 -8 -2 2978.07 646.085 4
 4 -8 2 3885.12 611.796 3
 4 -8 3 35335.2 1360.09 2
 -4 -8 -3 30389.2 2188.69 4
 4 -8 3 31091 1662.15 3
 4 -8 4 350.053 223.44 2
 4 -8 4 615.278 312.195 3
 -4 -8 -4 421.806 452.93 4
 4 -8 5 3189.88 558.857 2
 4 -8 5 2714.99 450.376 3
 -4 -8 -5 3268.06 826.358 4
 -4 -8 -6 5089.39 1087.18 4
 4 -8 6 6350.15 810.017 2
 4 -8 7 3084.01 600.343 2
 -4 -8 -7 4565.21 1083.29 4
 4 -8 7 2814.43 857.734 1
 4 -8 8 1052.32 550.446 1
 4 -8 8 686.546 348.964 2
 4 -8 9 1040.82 453.693 2
 4 -9 -12 8302.32 1325.38 3
 4 -9 -11 3518.73 871.332 3
 4 -9 -10 537.359 406.302 3
 4 -9 -9 2481.06 703.397 3
 4 -9 -8 591.624 373.205 3
 4 -9 -7 623.744 424.604 3
 4 -9 -6 177.686 206.093 3
 4 -9 -5 647.426 319.955 3
 4 -9 -4 8775.01 1084.58 3
 4 -9 -3 956.856 165.326 4
 4 -9 -3 743.082 326.491 3
 4 -9 -2 34591.5 1277.11 4
 4 -9 -2 34492 2052.82 3
 4 -9 -1 5202.17 779.308 3
 4 -9 0 1957.82 487.859 3
 4 -9 1 241.703 283.718 3
 4 -9 2 15229.9 708.772 2
 -4 -9 -2 14376.4 1462.65 4
 4 -9 2 12670.8 1133.29 3
 -4 -9 -3 3607.15 788.581 4
 4 -9 3 2687.23 517.293 3
 4 -9 3 2273.18 334.185 2
 4 -9 4 4633.78 552.309 2
 4 -9 4 3749.43 576.157 3
 -4 -9 -4 2638.66 683.74 4
 4 -9 5 3855.08 562.469 2
 -4 -9 -5 2833.75 782.704 4
 4 -9 6 3153.93 573.476 2
 -4 -9 -6 3636.85 991.233 4
 4 -9 7 -249.331 303.088 1
 4 -9 7 609.853 304.131 2
 -4 -9 -7 1098.35 585.431 4
 4 -9 8 2138.33 536.726 2
 4 -9 8 2955.8 897.29 1
 4 -10 -12 938.27 493.015 3
 4 -10 -11 165.133 330.523 3
 4 -10 -10 22224.9 2104.32 3
 4 -10 -9 12541 1516.7 3
 4 -10 -8 4560.86 923.523 3
 4 -10 -7 1822.06 551.395 3
 4 -10 -6 4669.85 881.176 3
 4 -10 -5 521.785 332.784 3
 4 -10 -4 19398.8 1647.28 3
 4 -10 -3 2107.72 573.749 3
 4 -10 -2 3366.17 667.9 3
 4 -10 -1 17226.3 1457.45 3
 4 -10 0 1054.18 358.674 3
 4 -10 1 63262.4 2673.96 3
 -4 -10 -2 9926.95 1222.35 4
 4 -10 2 10141.8 1052.27 3
 4 -10 3 3259.12 388.868 2
 -4 -10 -3 2873.7 721.233 4
 4 -10 3 3575.25 644.264 3
 4 -10 4 138.55 170.928 3
 -4 -10 -4 185.303 241.812 4
 4 -10 4 181.236 143.521 2
 -4 -10 -5 1276.97 538.126 4
 4 -10 5 1026.33 301.088 2
 -4 -10 -6 397.256 351.642 4
 4 -10 6 1531.39 398.456 2
 4 -10 7 6271.11 833.027 2
 -4 -10 -7 7306.07 1364.47 4
 4 -10 8 964.968 578.023 1
 4 -11 -12 1272.61 604.338 3
 4 -11 -11 463.536 497.967 3
 4 -11 -10 672.745 517.292 3
 4 -11 -9 1189.87 549.589 3
 4 -11 -8 599.468 451.66 3
 4 -11 -7 613.436 387.705 3
 4 -11 -6 22633.1 1926.4 3
 4 -11 -5 20089.5 1776.54 3
 4 -11 -4 247.407 234.151 3
 4 -11 -3 888.169 403.007 3
 4 -11 -2 2589.12 691.859 3
 4 -11 -1 10613.2 1185.13 3
 4 -11 0 12559.8 1262.54 3
 4 -11 1 590.702 338.061 3
 4 -11 2 40538.7 2164.94 3
 4 -11 3 1250.99 372.113 3
 -4 -11 -3 785.793 426.085 4
 4 -11 4 12715.5 866.952 2
 4 -11 4 11063.6 1060.75 3
 -4 -11 -4 10837.4 1459.3 4
 4 -11 5 9326.28 822.091 2
 -4 -11 -5 7566.05 1284.83 4
 4 -11 6 10990.8 992.222 2
 -4 -11 -6 10047.4 1539.28 4
 -4 -11 -7 1540.4 701.831 4
 -4 -11 -8 1460.43 701.486 4
 4 -12 -12 113.854 214.507 3
 4 -12 -11 8776.13 1411.52 3
 4 -12 -10 212.83 266.083 3
 4 -12 -9 2355.69 775.412 3
 4 -12 -8 7863.92 1257.45 3
 4 -12 -7 3768.54 860.75 3
 4 -12 -6 10658.5 1366.06 3
 4 -12 -5 576.097 356.715 3
 4 -12 -4 5.69587 213.516 3
 4 -12 -3 4829.5 875.791 3
 4 -12 -2 750.556 415.866 3
 4 -12 -1 113532 3964.53 3
 4 -12 0 7929.45 1043.37 3
 4 -12 1 15672.3 1462.43 3
 4 -12 2 161.441 283.183 3
 4 -12 3 4040.39 717.278 3
 -4 -12 -3 5583.66 1045.61 4
 4 -12 4 1376.73 412.345 3
 -4 -12 -4 1670.73 678.159 4
 -4 -12 -5 299.085 379.518 4
 -4 -12 -6 259.629 360.397 4
 -4 -12 -7 4328.32 1081.19 4
 4 -13 -12 -208.027 262.13 3
 4 -13 -11 1568.25 638.157 3
 4 -13 -10 3580.22 983.065 3
 4 -13 -9 848.128 530.415 3
 4 -13 -8 545.873 490.952 3
 4 -13 -7 1582.82 566.423 3
 4 -13 -6 4044.35 909.449 3
 4 -13 -5 978.708 555.651 3
 4 -13 -4 5517.62 981.409 3
 4 -13 -3 583.305 378.718 3
 4 -13 -2 4712.28 892.14 3
 4 -13 -1 1080.22 482.321 3
 4 -13 0 5520.53 915.66 3
 4 -13 1 790.19 376.978 3
 4 -13 2 2542.56 595.552 3
 4 -13 3 424.014 235.909 3
 -4 -13 -3 1217.24 508.288 4
 -4 -13 -4 8486.93 1318.57 4
 4 -13 4 7130.56 914.385 3
 -4 -13 -5 1230.13 578.509 4
 -4 -13 -6 4778.47 1081.55 4
 -4 -13 -7 1690.67 851.631 4
 4 -14 -11 6115.01 1230.04 3
 4 -14 -10 7196.41 1336.25 3
 4 -14 -9 10387.2 1562.4 3
 4 -14 -8 3449.89 905.47 3
 4 -14 -7 701.254 416.895 3
 4 -14 -6 2177.09 704.403 3
 4 -14 -5 9424.83 1354.22 3
 4 -14 -4 556.586 461.158 3
 4 -14 -3 3740.56 878.373 3
 4 -14 -2 7884.1 1153.78 3
 4 -14 -1 45513.2 2715.83 3
 4 -14 0 2630.89 651.914 3
 4 -14 1 1289.64 474.443 3
 4 -14 2 14.1085 238.638 3
 4 -14 3 761.287 387.472 3
 -4 -14 -3 931.046 456.725 4
 -4 -14 -4 165.756 245.003 4
 -4 -14 -5 1485.97 655.079 4
 -4 -14 -6 320.705 411.48 4
 -4 -14 -7 3123.49 978.628 4
 4 -15 -11 782.776 539.163 3
 4 -15 -10 2462.43 891.041 3
 4 -15 -9 6340.85 1263.13 3
 4 -15 -8 3356.34 896.414 3
 4 -15 -7 327.522 207.922 3
 4 -15 -6 1159.52 637.326 3
 4 -15 -5 8988.39 1337.45 3
 4 -15 -4 1846.28 596.458 3
 4 -15 -3 882.696 482.713 3
 4 -15 -2 1232.59 529.304 3
 4 -15 -1 123.003 180.261 3
 4 -15 0 4259.82 857.185 3
 4 -15 1 287.959 407.696 3
 4 -15 2 1469.58 517.295 3
 4 -15 3 2749.09 675.533 3
 -4 -15 -3 3998.81 946.62 4
 -4 -15 -4 5370.7 1094.21 4
 -4 -15 -5 4414.33 1089.56 4
 -4 -15 -6 2777.85 894.725 4
 4 -16 -10 5990.53 1284.18 3
 4 -16 -9 3482.89 957.462 3
 4 -16 -8 4687.04 1096.89 3
 4 -16 -7 3254.43 916.746 3
 4 -16 -6 19201.6 2038.78 3
 4 -16 -5 1116.11 598.643 3
 4 -16 -4 917.321 486.571 3
 4 -16 -3 44156.3 2945.94 3
 4 -16 -2 30042.8 2380.49 3
 4 -16 -1 454.989 390.306 3
 4 -16 0 3030.21 772.584 3
 4 -16 1 9065.86 1262.78 3
 4 -16 2 365.852 250.316 3
 4 -16 3 786.019 399.599 3
 -4 -16 -3 986.127 582.799 4
 -4 -16 -4 3005.9 840.56 4
 -4 -16 -5 -122.576 266.021 4
 -4 -16 -6 6267.11 1336.09 4
 4 -17 -9 3168.66 942.349 3
 4 -17 -8 3026.62 905.526 3
 4 -17 -7 554.462 401.875 3
 4 -17 -6 5833.97 1187.19 3
 4 -17 -5 2972.41 850.475 3
 4 -17 -4 1470.66 605.379 3
 4 -17 -3 3924.31 924.569 3
 4 -17 -2 2201.78 743.949 3
 4 -17 -1 945.92 570.957 3
 4 -17 0 641.14 435.315 3
 4 -17 1 216.319 197.102 3
 4 -17 2 539.861 397.297 3
 4 -17 3 306.048 320.591 3
 -4 -17 -3 -134.971 185.748 4
 -4 -17 -4 2857.85 866.723 4
 -4 -17 -5 2922.1 878.309 4
 4 -18 -8 4835.38 1163.29 3
 4 -18 -7 4391.36 1039.32 3
 4 -18 -6 2285.03 819.589 3
 4 -18 -5 3358.14 947.147 3
 4 -18 -4 1428.63 605.863 3
 4 -18 -3 151.992 378.738 3
 4 -18 -2 16758.6 1902.2 3
 4 -18 -1 1660.39 625.435 3
 4 -18 0 6643.25 1184.25 3
 4 -18 1 4814.64 979.825 3
 4 -18 2 493.071 451.672 3
 -4 -18 -3 795.219 443.021 4
 -4 -18 -4 -71.7525 215.523 4
 4 -19 -6 2262.82 779.61 3
 4 -19 -5 777.782 616.219 3
 4 -19 -4 1928.94 755.452 3
 4 -19 -3 3692.71 948.715 3
 4 -19 -2 597.995 487.589 3
 4 -19 -1 324.589 369.892 3
 4 -19 0 974.814 587.426 3
 4 -19 1 -124.129 251.824 3
 4 -19 2 1866.33 637.607 3
 -4 -19 -3 7383.51 1363.58 4
 4 -20 -5 2141.19 859.267 3
 4 -20 -4 3438.15 1003.49 3
 4 -20 -3 228.077 357.38 3
 4 -20 -2 3418.23 945.154 3
 4 -20 -1 619.218 370.142 3
 4 -20 0 5478.9 1102.97 3
 4 -20 1 1969.29 685.204 3
 4 -20 2 8382.64 1365.93 3
 4 -21 -3 623.429 620.195 3
 4 -21 -2 6440.18 1294.52 3
 4 -21 -1 3745.44 1008.31 3
 4 -21 0 911.447 546.664 3
 4 -21 1 67.3949 397.325 3
 4 -21 2 1129.73 552.996 3
 4 -22 -1 2177.3 824.643 3
 4 -22 0 7309.92 1407.73 3
 4 -22 1 5772.53 1248.56 3
 -5 0 13 6023.96 970.665 2
 -5 0 12 -86.7472 239.978 2
 -5 0 11 3106.8 623.146 2
 5 0 -11 3756.07 759.909 3
 -5 0 10 109.526 201.957 2
 5 0 -10 191.776 328.29 3
 -5 0 9 656.1 319.465 2
 5 0 -9 654.661 403.183 3
 -5 0 8 110.694 214.453 2
 5 0 -8 -102.278 157.629 3
 -5 0 7 31618.5 1464.29 2
 5 0 -7 26316.7 1853.88 3
 5 0 -6 526.724 375.152 3
 5 0 -5 56903.9 2634.22 3
 5 0 -4 40.4998 108.978 2
 5 0 -3 8289.28 569.708 2
 5 0 -3 7188.67 443.886 1
 -5 0 3 7231.48 677.118 4
 -5 0 2 259.69 208.733 4
 5 0 -2 -134.496 133.114 1
 -5 0 1 34655.4 1767.43 4
 5 0 -1 32039.1 1484.93 1
 5 0 0 52.469 147.046 1
 -5 0 0 212.765 232.123 4
 -5 0 -1 6247.11 885.721 4
 5 0 1 7025.89 886.723 1
 5 0 2 140.977 177.691 1
 -5 0 -2 30.6004 222.884 4
 5 0 3 22794.9 1832.36 1
 5 0 4 562.718 427.035 1
 5 0 5 5885.94 1086.77 1
 5 0 6 507.876 394.625 1
 5 0 7 601.303 476.704 1
 5 0 8 527.932 468.178 1
 -5 1 13 804.658 470.122 2
 -5 -1 13 660.544 318.981 2
 -5 -1 12 598.434 322.642 2
 -5 1 12 293.424 319.906 2
 -5 1 11 503.702 272.701 2
 -5 -1 11 651.514 317.467 2
 5 -1 -11 375.146 275.032 3
 5 1 -11 213.538 146.317 3
 -5 1 10 3037.26 580.928 2
 -5 -1 10 3917 653.564 2
 5 -1 -10 4575.5 823.379 3
 5 1 -10 3867.17 744.046 3
 -5 1 9 23990.4 1491.6 2
 -5 -1 9 24312 1483.59 2
 5 -1 -9 22907.1 1800.55 3
 5 1 -9 26527.3 1904.99 3
 -5 1 8 2420.4 456.751 2
 -5 -1 8 2665.17 495.043 2
 5 -1 -8 1425.94 454.093 3
 5 1 -8 1188.27 452.405 3
 -5 1 7 25631.6 1296.76 2
 5 -1 -7 21962 1701.28 3
 5 1 -7 20966.1 1678.35 3
 5 -1 -6 15507.5 1405.86 3
 5 1 -6 17148.6 1478.97 3
 5 -1 -5 5387.91 835.144 3
 5 -1 -4 973.183 243.722 2
 5 1 -4 1184.77 267.131 2
 5 -1 -4 968.685 392.772 3
 5 -1 -3 48676.8 1324.98 2
 5 1 -3 50311.1 1481.94 2
 -5 1 3 44954.9 1633.78 4
 5 -1 -3 46080.4 1260.42 1
 5 1 -2 26113.8 1091.87 1
 -5 -1 2 25659.9 1415.37 4
 -5 1 2 27441.7 1422.88 4
 5 -1 -2 25759 1199.05 1
 5 1 -1 48265.7 1775.35 1
 -5 -1 1 51482.9 2184.17 4
 -5 1 1 46183.9 2015.82 4
 5 -1 -1 47268.4 1868.74 1
 5 1 0 52667.7 2118.8 1
 -5 -1 0 51777.5 2380.72 4
 -5 1 0 46861.9 2201.14 4
 5 -1 0 53078.8 2211.84 1
 5 1 1 27294.7 1676.59 1
 -5 1 -1 27072.4 1810.1 4
 -5 -1 -1 27401.6 1859.8 4
 5 -1 1 25684.3 1680.43 1
 -5 -1 -2 2298.09 571.911 4
 5 1 2 2425.67 557.008 1
 5 -1 2 4134.35 735.973 1
 5 -1 3 234.467 269.063 1
 -5 -1 -3 519.91 348.907 4
 5 1 3 143.881 195.839 1
 5 1 4 42869.9 2666.63 1
 5 -1 4 43563.2 2724.36 1
 5 -1 5 7824.88 1243.01 1
 5 1 5 6620.89 1147.77 1
 5 1 6 678.199 375.581 1
 5 -1 6 2308.43 751.886 1
 5 1 7 1697.69 682.622 1
 5 -1 7 1726.28 675.752 1
 5 1 8 5129.64 1153.66 1
 5 -1 8 4611.15 1078.49 1
 -5 2 13 2799.9 675.144 2
 -5 -2 13 3040.62 671.22 2
 -5 2 12 1360.19 448.732 2
 -5 -2 12 2320.97 619.128 2
 -5 2 11 9402.43 1068.5 2
 -5 -2 11 10277.9 1118.52 2
 5 -2 -11 8719.6 1208.15 3
 5 2 -11 9068.05 1135.8 3
 -5 2 10 383.935 298.836 2
 5 -2 -10 281.228 204.281 3
 -5 -2 10 508.515 284.428 2
 5 2 -10 324.706 262.794 3
 -5 2 9 654.012 333.88 2
 5 -2 -9 76.6099 457.832 3
 -5 -2 9 1010.42 369.318 2
 5 2 -9 248.186 288.562 3
 -5 2 8 542.592 317.918 2
 5 -2 -8 -32.4598 313.306 3
 -5 -2 8 856.989 371.035 2
 5 2 -8 392.52 341.632 3
 -5 2 7 86854 2347.29 2
 5 -2 -7 82161.9 3299.12 3
 5 2 -7 83216.2 3287.11 3
 -5 2 6 16073.2 905.217 2
 5 -2 -6 13698.1 1314.6 3
 5 -2 -5 59493.9 2716.24 3
 -5 2 4 1436.55 263.02 4
 5 -2 -4 2088.91 531.867 3
 -5 2 3 87946.2 2205.92 4
 5 -2 -3 85098.9 3121.88 3
 5 -2 -3 91369.2 1734.97 2
 5 -2 -2 53016.4 1155.9 2
 -5 2 2 46613.7 1813.38 4
 5 -2 -2 49303.1 1731 1
 5 -2 -2 48781.7 2350.54 3
 5 2 -1 27446.8 1315.91 1
 -5 -2 1 26771.4 1613.86 4
 -5 2 1 26323.7 1509.65 4
 5 -2 -1 29815.6 1524.44 1
 5 2 0 10050.8 908.933 1
 -5 -2 0 10581.9 1088.42 4
 -5 2 0 11548.8 1085.13 4
 5 -2 0 11328 1048.65 1
 5 2 1 2889.79 544.529 1
 -5 -2 -1 3236.6 664.004 4
 5 -2 1 3316.19 631.331 1
 5 2 2 6240.17 876.127 1
 -5 -2 -2 7284.68 1037.67 4
 5 -2 2 8424.22 1071.39 1
 5 2 3 10651.5 1225.75 1
 -5 -2 -3 9964.18 1302.52 4
 5 -2 3 10024 1238.86 1
 5 2 4 394.619 390.634 1
 5 -2 4 226.488 342.149 1
 5 -2 4 -45.179 166.672 3
 5 -2 5 4987.46 989.673 1
 5 2 5 3178.41 782.84 1
 5 -2 5 3483.9 590.635 3
 5 -2 6 2476.03 745.39 1
 5 2 6 1251.94 601.898 1
 5 2 7 4598.26 1035.8 1
 5 -2 7 5497.63 1155.87 1
 5 2 8 736.515 585.354 1
 5 -2 8 244.759 419.769 1
 -5 3 13 446.147 299.788 2
 -5 -3 13 239.823 219.293 2
 -5 3 12 953.227 403.476 2
 -5 -3 12 985.821 425.83 2
 -5 3 11 180.006 289.392 2
 5 -3 -11 339.735 358.66 3
 -5 -3 11 252.664 189.903 2
 -5 3 10 2133.65 533.241 2
 5 -3 -10 1792.66 577.469 3
 -5 -3 10 1819.27 452.856 2
 5 3 -10 890.189 355.618 3
 5 -3 -9 1949.91 605.706 3
 -5 -3 9 2510.85 525.927 2
 -5 3 9 1863.03 449.423 2
 5 3 -9 1716.81 545.143 3
 -5 3 8 21566 1290.13 2
 5 -3 -8 19417.5 1651.14 3
 5 3 -8 21423.3 1674.63 3
 -5 3 7 10563.4 817.245 2
 5 -3 -7 9835.1 561.211 1
 5 -3 -7 11252.8 1259.47 3
 5 -3 -6 1265.79 174.947 1
 -5 3 6 2223.36 341.105 2
 5 -3 -6 1447.36 427.152 3
 -5 3 5 16505.8 647.571 4
 5 -3 -5 16507.8 1469.11 3
 -5 3 4 302.45 127.545 4
 5 -3 -4 387.008 300.801 3
 -5 3 3 260.813 172.595 4
 5 -3 -3 612.866 488.059 3
 5 -3 -2 15780.6 562.524 2
 -5 3 2 15223.8 1010.5 4
 5 -3 -2 14859.7 1306.32 3
 -5 -3 1 15871.5 1250.88 4
 5 -3 -1 18310.4 1424.86 3
 5 3 0 11110 965.232 1
 -5 -3 0 11342.1 1144.89 4
 5 -3 0 10470.3 1062.92 3
 5 -3 1 3828.08 687.218 1
 -5 -3 -1 4486.69 774.866 4
 5 3 1 4403.56 668.921 1
 5 -3 1 3834.47 657.302 3
 5 3 2 108010 3601.87 1
 -5 -3 -2 100182 3873.97 4
 5 -3 2 108167 3841.22 1
 5 -3 2 103613 3274.34 3
 5 3 3 911.971 444.126 1
 -5 -3 -3 169.436 190.656 4
 5 -3 3 296.786 329.989 1
 5 -3 3 476.524 272.798 3
 5 3 4 3321.72 730.318 1
 -5 -3 -4 2933.24 776.542 4
 5 -3 4 3245.49 793.365 1
 5 -3 4 3352.73 580.348 3
 5 3 5 270.274 215.628 1
 5 -3 5 373.66 207.089 3
 5 -3 5 -108.007 272.389 1
 5 -3 6 796.566 546.528 1
 5 3 6 -56.5906 187.831 1
 5 -3 7 8713.19 1457.05 1
 5 3 7 9720.79 1490.75 1
 5 -3 8 1344.79 564.409 1
 5 3 8 2564.48 839.095 1
 -5 4 13 -61.2919 210.559 2
 -5 -4 13 663.312 423.419 2
 -5 4 12 4909.11 829.732 2
 -5 -4 12 4704.27 811.141 2
 -5 4 11 2414.65 566.317 2
 5 -4 -11 2844.56 719.566 3
 -5 -4 11 2741.32 616.675 2
 -5 4 10 50.7148 122.364 2
 5 -4 -10 717.609 474.37 3
 -5 -4 10 731.131 329.058 2
 5 4 -10 -132.988 196.431 3
 -5 4 9 1157.45 405.938 2
 5 -4 -9 878.908 477.64 3
 -5 -4 9 421.693 283.739 2
 5 4 -9 736.369 377.814 3
 -5 4 8 565.228 294.074 2
 5 -4 -8 1689.04 557.114 3
 -5 4 7 3335.02 473.27 2
 5 -4 -7 2395.65 646.134 3
 5 -4 -7 2119.84 310.492 1
 -5 4 6 5834.1 538.943 2
 5 -4 -6 6043.77 471.804 1
 5 -4 -6 5852.7 918.761 3
 5 -4 -5 65548.8 2911.77 3
 5 -4 -4 13259.9 1300.13 3
 -5 -4 3 679.096 199.704 1
 5 -4 -3 590.096 325.975 3
 -5 -4 2 -22.9959 78.0806 1
 5 -4 -2 540.703 331.151 3
 -5 -4 1 8692.57 834.598 1
 5 -4 -1 7975.76 949.358 3
 -5 -4 0 22624.1 1622.93 4
 5 -4 0 22110.6 1554.57 3
 -5 -4 -1 16467.4 1488 4
 5 -4 1 18352.8 1397.31 3
 5 4 2 17837 1468 1
 -5 -4 -2 18680.3 1699.4 4
 5 -4 2 17228.4 1573.83 1
 5 -4 2 15689.4 1267.07 3
 5 4 3 559.778 420.726 1
 5 -4 3 118.222 227.774 1
 -5 -4 -3 401.763 546.171 4
 5 -4 3 13.8035 171.224 3
 -5 -4 -4 4386.21 946.564 4
 5 -4 4 3484.4 789.699 1
 5 -4 4 5449.67 731.383 3
 5 4 4 5528.31 947.399 1
 5 4 5 12637.7 1493.18 1
 -5 -4 -5 11509.8 1578.59 4
 5 -4 5 9950.69 945.034 3
 5 -4 5 10679.6 1489.12 1
 5 4 6 3049.29 798.812 1
 5 -4 6 2760.26 836.521 1
 5 -4 7 1241.97 611.289 1
 5 4 7 2018.46 969.729 1
 5 -4 8 1519.22 682.763 1
 -5 -5 13 1007.14 479.881 2
 -5 5 13 1470.48 531.183 2
 -5 5 12 137.159 232.59 2
 5 -5 -12 93.7282 204.613 3
 -5 -5 12 495.1 340.415 2
 -5 5 11 3803.64 711.854 2
 5 -5 -11 3880.33 839.275 3
 -5 -5 11 5232.63 844.333 2
 -5 5 10 1791.99 440.401 2
 -5 -5 10 1554.35 467.896 2
 5 -5 -10 1524.49 566.422 3
 5 5 -10 1832.98 544.015 3
 5 -5 -9 6324.78 1024.6 3
 5 5 -9 5641.1 886.54 3
 -5 5 9 6872.26 822.135 2
 -5 5 8 8965.67 845.676 2
 -5 -5 8 8187.32 498.995 1
 5 -5 -8 9950.48 1239.07 3
 5 -5 -7 17182.8 969.806 1
 -5 5 7 17066.7 1036.53 2
 5 -5 -7 16160.6 1554.04 3
 -5 -5 7 16290.4 524.571 1
 -5 5 6 14258.1 824.15 2
 5 -5 -6 14621.1 1418.6 3
 5 -5 -5 13714.5 1353.93 3
 -5 -5 5 11846.8 463.925 1
 5 -5 -4 50071.2 2519.62 3
 -5 -5 4 46827.3 1233.47 1
 5 -5 -3 11255.7 1194.05 3
 -5 -5 3 13225.9 805.498 1
 5 -5 -2 13869.2 1311.23 3
 -5 -5 2 14541.2 986.508 1
 5 -5 -1 4884.49 577.817 4
 5 -5 -1 4504.66 724.211 3
 -5 -5 1 5467.11 675.364 1
 -5 -5 0 545.567 294.282 4
 5 -5 0 1113.43 389.138 3
 -5 -5 -1 38025.7 2300.27 4
 5 -5 1 35870 1987.28 3
 -5 -5 -2 51497.8 2830.81 4
 5 -5 2 52860.6 2369.81 3
 -5 -5 -3 35880.6 2518.72 4
 5 -5 3 34530.6 2436 1
 5 -5 3 38088.4 1954.13 3
 5 -5 4 1458.92 545.375 1
 -5 -5 -4 1313.16 537.287 4
 5 -5 4 2275.35 475.06 3
 -5 -5 -5 100.614 416.691 4
 5 -5 5 71.7165 200.135 1
 5 -5 6 3993.79 1006.2 1
 5 -5 7 -173.024 252.552 1
 5 -5 8 2343.04 860.352 1
 -5 6 13 1157.84 501.751 2
 -5 -6 12 10562.8 1217.1 2
 5 -6 -12 10182.9 1429.64 3
 -5 6 12 13447.3 1414 2
 -5 6 11 1871.66 487.312 2
 5 -6 -11 3042.2 754.486 3
 5 6 -10 11325.9 1250.92 3
 -5 6 10 10301.2 1084.77 2
 5 -6 -9 9103.99 1220.67 3
 -5 6 9 8794.53 909.277 2
 5 -6 -8 37637.1 2432.49 3
 -5 -6 8 32960.2 1198.27 1
 -5 6 8 35290.3 1662.74 2
 -5 6 7 3881.05 495.432 2
 5 -6 -7 5657.15 959.811 3
 -5 -6 7 4734.74 403.328 1
 -5 6 6 301.008 158.105 2
 5 -6 -6 582.101 347.54 3
 -5 6 5 40908.1 1105.31 2
 5 -6 -5 40177.2 2348.31 3
 -5 -6 4 25546.8 1033.91 1
 5 -6 -4 23851.6 1785.95 3
 -5 -6 3 2566.05 383.035 1
 5 -6 -3 3604.99 697.62 3
 5 -6 -2 35112.2 2068.1 3
 -5 -6 2 33782.3 1555.52 1
 5 -6 -1 16536.9 1069.36 4
 5 -6 -1 17765.5 1449.75 3
 5 -6 0 2844.48 165.437 2
 -5 -6 0 3157.16 649.204 4
 5 -6 0 2967.3 612.027 3
 -5 -6 -1 2376.54 606.667 4
 5 -6 1 2321.21 549.566 3
 5 -6 2 50731.7 2312.51 3
 -5 -6 -2 51413 2880.51 4
 -5 -6 -3 11092.6 1444.49 4
 5 -6 3 10730.6 1047.91 3
 5 -6 4 3955.63 881.395 1
 5 -6 4 4026.27 623.283 3
 -5 -6 -5 4111.05 957.407 4
 5 -6 5 4359.19 979.496 1
 -5 -6 -6 17.4179 258.181 4
 5 -6 6 187.326 329.405 1
 5 -6 7 307.583 269.076 1
 -5 7 13 2341.22 680.369 2
 -5 7 12 800.084 395.605 2
 5 -7 -12 585.999 482.732 3
 -5 7 11 -80.7521 140.7 2
 5 -7 -11 141.042 221.357 3
 5 -7 -10 8277.43 1280.43 3
 5 7 -10 7428.7 1022.52 3
 -5 7 10 9934.5 1060.8 2
 -5 7 9 694.483 245.496 2
 5 -7 -9 1205.63 575.63 3
 -5 -7 8 15612.3 924.303 1
 5 -7 -8 14689.5 1589.95 3
 -5 7 8 17079.2 1189.49 2
 5 -7 -7 5280.1 937.253 3
 -5 7 7 5265.4 585.331 2
 -5 7 6 2791.19 366.092 2
 5 -7 -6 2102.61 585.253 3
 -5 7 5 338.736 127.75 2
 5 -7 -5 338.998 320.205 3
 5 -7 -4 819.36 432.794 3
 -5 -7 4 1075.94 264.66 1
 -5 -7 3 156.507 178.824 1
 5 -7 -3 190.012 149.789 3
 5 -7 -2 392.059 286.427 3
 -5 -7 2 222.703 179.998 1
 5 -7 -2 537.88 191.383 4
 5 -7 -1 3083.57 478.863 4
 5 -7 -1 1773.06 504.15 3
 5 -7 0 77927 3059.07 3
 5 -7 1 31069.5 853.52 2
 -5 -7 -1 33356.5 2202.97 4
 5 -7 1 32675.1 1927.89 3
 -5 -7 -2 5158.86 953.644 4
 5 -7 2 5318.12 796.875 3
 5 -7 2 5397.59 489.181 2
 -5 -7 -3 4816.58 956.898 4
 5 -7 3 4549.78 694.712 3
 5 -7 4 171.538 200.472 3
 -5 -7 -4 918.913 516.297 4
 5 -7 5 6058.06 1179.93 1
 -5 -7 -5 8742.32 1386.95 4
 5 -7 6 1382.89 567.243 1
 -5 -7 -6 855.782 536.253 4
 5 -7 7 647.501 586.066 1
 -5 8 12 2981.65 675.602 2
 5 -8 -12 1451.32 603.36 3
 5 -8 -11 576.241 452.472 3
 5 -8 -10 1697.86 616.42 3
 5 -8 -9 -21.1282 223.948 3
 5 -8 -8 -3.13016 174.679 3
 -5 8 7 1339.53 309.486 2
 5 -8 -7 1390.3 499.508 3
 5 -8 -6 5875.83 968.791 3
 -5 8 6 5219.2 499.575 2
 -5 8 5 7283.79 445.335 2
 5 -8 -5 7293.72 1035.6 3
 5 -8 -4 11592.7 1301.01 3
 -5 -8 3 4773.34 600.466 1
 5 -8 -3 3451.21 703.222 3
 5 -8 -2 198.23 148.932 4
 5 -8 -2 321.315 252.062 3
 5 -8 -1 913.605 283.261 4
 5 -8 -1 1480.89 460.252 3
 5 -8 0 23788.1 1707.92 3
 -5 -8 -1 3045.24 686.54 4
 5 -8 1 3953.39 715.058 3
 5 -8 2 22059.4 890.516 2
 -5 -8 -2 21428.5 1911.96 4
 5 -8 2 22309.9 1600.25 3
 5 -8 3 8232.39 928.798 3
 5 -8 3 7363.32 643.365 2
 -5 -8 -4 8841.59 1405.14 4
 5 -8 4 10098.9 1009.68 3
 5 -8 4 9595.15 840.735 2
 5 -8 5 -41.8343 175.984 2
 5 -8 5 163.897 325.604 1
 -5 -8 -5 -29.2145 207.933 4
 5 -8 6 2205.65 775.481 1
 -5 -8 -6 1641.88 728.259 4
 5 -8 7 626.923 558.999 1
 5 -9 -12 611.876 470.295 3
 5 -9 -11 301.385 366.305 3
 5 -9 -10 217.691 281.97 3
 5 -9 -9 4989.87 985.309 3
 5 -9 -8 -274.165 233.48 3
 5 -9 -7 1641.37 576.316 3
 5 -9 -6 4858.74 935.472 3
 -5 9 6 4883.68 488.773 2
 -5 9 5 66.1208 80.4773 2
 5 -9 -5 777.733 406.565 3
 5 -9 -4 1152.24 497.991 3
 5 -9 -3 229.519 99.6797 4
 5 -9 -3 464.495 389.678 3
 5 -9 -2 13577.6 870.595 4
 5 -9 -2 16276.5 1493.96 3
 5 -9 -1 28804.1 1956.64 3
 5 -9 0 10921.4 1195.28 3
 -5 -9 -1 61914.3 3120.68 4
 5 -9 1 64158.6 2814.93 3
 5 -9 2 38363.5 1086.61 2
 -5 -9 -2 39190.9 2611.21 4
 5 -9 2 37458.4 2113.15 3
 5 -9 3 4112.99 452.419 2
 -5 -9 -3 3946.25 882.508 4
 5 -9 3 3851.78 657.513 3
 5 -9 4 2310.7 504.703 3
 -5 -9 -4 2900.94 803.054 4
 -5 -9 -5 -37.7158 352.843 4
 5 -9 6 2775.94 890.518 1
 -5 -9 -6 2198.91 715.548 4
 5 -9 7 3716.43 1066.67 1
 -5 -9 -7 4712.33 1243.29 4
 5 -10 -12 11278.8 1654.93 3
 5 -10 -11 12835.8 1699.82 3
 5 -10 -10 -91.7357 270.054 3
 5 -10 -9 1473.22 611.022 3
 5 -10 -8 997.643 451.211 3
 5 -10 -7 3837.84 864.632 3
 5 -10 -6 31985.7 2335.14 3
 5 -10 -5 1944.26 584.7 3
 5 -10 -4 7656.99 1099.72 3
 5 -10 -3 4383.73 855.828 3
 5 -10 -3 3550.4 352.28 4
 5 -10 -2 18924.7 1049.31 4
 5 -10 -2 20888.6 1746.6 3
 5 -10 -1 3805.71 755.066 3
 5 -10 0 562.011 310.277 3
 5 -10 1 425.511 348.364 3
 -5 -10 -2 6673.83 1097.96 4
 5 -10 2 7053.31 959.156 3
 -5 -10 -3 4174.06 976.137 4
 5 -10 3 3888.1 684.785 3
 -5 -10 -4 17610.6 1982.08 4
 5 -10 4 16886.3 1358.81 3
 -5 -10 -5 2566.82 831.897 4
 -5 -10 -6 1124.75 588.234 4
 -5 -10 -7 1634.28 740.266 4
 5 -11 -12 2375.57 826.093 3
 5 -11 -11 350.956 389.402 3
 5 -11 -10 3328.06 892.424 3
 5 -11 -9 17300.6 1899.62 3
 5 -11 -8 1717.5 622.981 3
 5 -11 -7 329.525 216.122 3
 5 -11 -6 286.351 224.447 3
 5 -11 -5 5021.38 945.073 3
 5 -11 -4 246.887 306.553 3
 5 -11 -3 495.359 398.843 3
 5 -11 -2 809.66 437.561 3
 5 -11 -2 123.733 76.2638 4
 5 -11 -1 34853.7 2267.62 3
 5 -11 0 4956.72 889.512 3
 5 -11 1 15608.5 1466.46 3
 -5 -11 -2 122.776 313.678 4
 5 -11 2 1002.66 449.547 3
 5 -11 3 514.171 340.997 3
 -5 -11 -3 109.897 202.513 4
 -5 -11 -4 650.947 529.311 4
 -5 -11 -5 903.289 670.775 4
 -5 -11 -6 690.387 607.454 4
 5 -12 -12 3243.92 1006.22 3
 5 -12 -11 695.902 583.018 3
 5 -12 -10 -24.5796 255.23 3
 5 -12 -9 4974.36 1058.11 3
 5 -12 -8 1079.59 570.045 3
 5 -12 -7 8891.08 1344.79 3
 5 -12 -6 -231.433 383.427 3
 5 -12 -5 6664.08 1118.82 3
 5 -12 -4 7075.3 1131.56 3
 5 -12 -3 6352.17 1044.98 3
 5 -12 -2 455.423 404.566 3
 5 -12 -1 5151.15 910.76 3
 5 -12 0 6912.97 1034.4 3
 5 -12 1 333.463 301.675 3
 -5 -12 -2 6021.88 1112.99 4
 5 -12 2 5825.7 927.746 3
 5 -12 3 251.417 329.951 3
 -5 -12 -3 408.832 501.974 4
 -5 -12 -4 5534.73 1176.7 4
 -5 -12 -5 1536.62 682.726 4
 -5 -12 -6 2664.51 884.331 4
 5 -13 -11 -162.932 492.39 3
 5 -13 -10 104.328 426.734 3
 5 -13 -9 1398.4 646.842 3
 5 -13 -8 7365.11 1306.16 3
 5 -13 -7 2653.89 795.208 3
 5 -13 -6 1580.66 576.959 3
 5 -13 -5 2159.7 686.348 3
 5 -13 -4 17.2438 202.28 3
 5 -13 -3 14210.1 1587.91 3
 5 -13 -2 273.523 211.255 3
 5 -13 -1 47744.8 2799.7 3
 5 -13 0 13820.3 1506.17 3
 5 -13 1 349.595 302.101 3
 5 -13 2 575.392 327.57 3
 -5 -13 -2 234.502 301.516 4
 5 -13 3 1236.79 424.299 3
 -5 -13 -3 1091.61 490.184 4
 -5 -13 -4 23281.8 2402.16 4
 -5 -13 -5 334.866 456.654 4
 -5 -13 -6 290.641 461.517 4
 5 -14 -11 109.171 500.801 3
 5 -14 -10 239.046 499.292 3
 5 -14 -9 4238.93 997.733 3
 5 -14 -8 1066.44 548.626 3
 5 -14 -7 4806.2 1066.29 3
 5 -14 -6 1105.39 541.078 3
 5 -14 -5 14356.4 1696.76 3
 5 -14 -4 14907.6 1699.39 3
 5 -14 -3 2574.95 767.318 3
 5 -14 -2 2250.88 666.426 3
 5 -14 -1 1107.05 528.942 3
 5 -14 0 1230.07 506.675 3
 5 -14 1 882.449 419.982 3
 5 -14 2 1382.41 507.224 3
 -5 -14 -2 1197.72 569.807 4
 5 -14 3 -85.8291 333.211 3
 -5 -14 -3 -22.4733 235.461 4
 -5 -14 -4 2324.9 780.376 4
 -5 -14 -5 2470.05 837.863 4
 5 -15 -10 5844.44 1320.42 3
 5 -15 -9 2666.67 892.137 3
 5 -15 -8 1002.1 579.425 3
 5 -15 -7 5048.63 1079.9 3
 5 -15 -6 3775.26 889.007 3
 5 -15 -5 4024.19 982.487 3
 5 -15 -4 531.443 496.356 3
 5 -15 -3 128.79 275.067 3
 5 -15 -2 2168.32 689.584 3
 5 -15 -1 1822.19 607.94 3
 5 -15 0 3804.69 841.719 3
 5 -15 1 24909.5 2078.53 3
 5 -15 2 4465.68 896.16 3
 -5 -15 -2 3177.66 903.498 4
 -5 -15 -3 261.367 350.383 4
 -5 -15 -4 880.904 643.146 4
 -5 -15 -5 2470.53 926.132 4
 5 -16 -9 1386.24 639.492 3
 5 -16 -8 96.1661 279.05 3
 5 -16 -7 387.702 454.548 3
 5 -16 -6 1315.67 592.856 3
 5 -16 -5 9993.32 1514.61 3
 5 -16 -4 349.521 274.417 3
 5 -16 -3 10500.5 1481.06 3
 5 -16 -2 1197.8 569.967 3
 5 -16 -1 2157.19 711.381 3
 5 -16 0 342.383 424.745 3
 5 -16 1 473.939 384.333 3
 5 -16 2 153.457 448.116 3
 -5 -16 -2 1184.59 619.893 4
 -5 -16 -3 2077.59 826.679 4
 -5 -16 -4 5427.26 1261.08 4
 5 -17 -8 5419.57 1259.16 3
 5 -17 -7 107.895 334.103 3
 5 -17 -6 4130 1043.39 3
 5 -17 -5 1238.4 630.292 3
 5 -17 -4 2348.52 804.081 3
 5 -17 -3 9880.12 1512.66 3
 5 -17 -2 18261.9 1990.61 3
 5 -17 -1 662.752 389.419 3
 5 -17 0 10167.2 1466.62 3
 5 -17 1 2838.98 776.899 3
 5 -17 2 10751.1 1438.14 3
 -5 -17 -3 138.003 167.734 4
 5 -18 -7 1583.85 703.644 3
 5 -18 -6 1680.1 727.368 3
 5 -18 -5 12165.6 1782.2 3
 5 -18 -4 1692.96 700.446 3
 5 -18 -3 3055.46 846.031 3
 5 -18 -2 421.467 360.043 3
 5 -18 -1 5697.55 1138.35 3
 5 -18 0 1623.65 634.747 3
 5 -18 1 1335.6 586.822 3
 5 -18 2 921.245 566.145 3
 5 -19 -5 1134.11 607.365 3
 5 -19 -4 2344.95 844.782 3
 5 -19 -3 1768.56 776.306 3
 5 -19 -2 101.725 182.581 3
 5 -19 -1 1011.69 654.485 3
 5 -19 0 14016.7 1793.65 3
 5 -19 1 434.543 433.844 3
 5 -20 -3 1305.19 608.588 3
 5 -20 -2 819.363 422.361 3
 5 -20 -1 385.993 389.806 3
 5 -20 0 1505.93 646.427 3
 5 -20 1 420.195 368.083 3
 5 -21 -1 -86.6044 254.5 3
 5 -21 0 8736.32 1491.38 3
 5 -21 1 1512.56 561.603 3
 -6 0 13 692.75 369.058 2
 -6 0 12 954.217 389.538 2
 -6 0 11 520.738 327.785 2
 6 0 -11 301.545 314.368 3
 -6 0 10 13166.2 1149.56 2
 6 0 -10 11747.9 1427.55 3
 -6 0 9 926.604 357.578 2
 6 0 -9 82.7958 237.988 3
 6 0 -8 23185.3 1934.39 3
 6 0 -7 441.563 432.68 3
 6 0 -6 2437.27 634.073 3
 6 0 -5 436.611 334.751 3
 6 0 -4 10339.3 759.915 2
 -6 0 4 10443.1 888.596 4
 6 0 -3 202.853 134.038 1
 -6 0 3 255.654 222.639 4
 6 0 -3 112.894 147.585 2
 6 0 -2 47957.6 1768.26 1
 -6 0 2 49082 2216.15 4
 -6 0 1 247.327 217.974 4
 6 0 -1 37.1242 161.206 1
 -6 0 0 10629.3 1203.9 4
 6 0 0 10121.7 1031.31 1
 6 0 1 293.956 221.436 1
 -6 0 -1 96.2425 188.827 4
 6 0 2 2783.7 657.603 1
 6 0 3 -107.197 314.279 1
 6 0 4 91309.2 4144 1
 6 0 5 283.731 454.621 1
 6 0 6 4622.11 1028.82 1
 6 0 7 384.766 376.365 1
 -6 1 13 4171.17 780.83 2
 -6 -1 13 2044.79 562.784 2
 6 -1 -12 618.635 428.667 3
 -6 1 12 609.957 362.628 2
 -6 -1 12 650.958 354.339 2
 -6 1 11 10976.7 1110.51 2
 -6 -1 11 13249.3 1236.84 2
 6 -1 -11 11697.3 1443.17 3
 6 1 -11 11921.2 1490.35 3
 -6 1 10 3016.19 592.491 2
 6 -1 -10 2127.36 673.834 3
 -6 -1 10 2642.45 572.766 2
 6 1 -10 1955.53 569.799 3
 -6 1 9 8370.57 849.634 2
 6 -1 -9 7466.25 1119.71 3
 6 1 -9 6325.61 1030.37 3
 6 -1 -8 1946.42 653.966 3
 6 1 -8 2402.29 656.18 3
 6 -1 -7 15211.9 1540.83 3
 6 1 -7 15758.6 1562.67 3
 6 -1 -6 9664.11 1218.33 3
 6 1 -6 9519.17 1210.66 3
 -6 1 5 65069.4 1958.51 4
 6 -1 -5 67113.2 3121 3
 6 -1 -4 1959.76 209.488 1
 6 -1 -4 2171.04 342.077 2
 -6 1 4 2184.13 406.453 4
 6 -1 -4 1520.83 500.936 3
 6 -1 -3 48946.6 1407.55 2
 -6 1 3 43932.7 1909.13 4
 -6 -1 3 45900.7 2032.74 4
 6 -1 -3 46388.4 1497.05 1
 6 -1 -2 -76.9749 125.189 1
 -6 -1 2 334.871 214.293 4
 -6 1 2 526.599 255.992 4
 6 1 -2 351.584 219.174 1
 6 -1 -1 156.525 110.704 1
 -6 -1 1 368.179 315.214 4
 6 1 -1 45.9624 139.453 1
 -6 1 1 351.479 278.005 4
 6 -1 0 2588.68 531.72 1
 6 1 0 1689.07 421.075 1
 -6 -1 0 2084.48 564.942 4
 -6 1 0 3215.8 661.809 4
 6 1 1 2003.95 499.403 1
 6 -1 1 2435.8 613.838 1
 -6 -1 -1 2192.86 646.556 4
 6 1 2 14617.8 1445.42 1
 -6 -1 -2 15291.1 1627.51 4
 6 -1 2 11828.5 1334.25 1
 6 1 3 28847.4 2179.6 1
 6 -1 3 28036.8 2188.49 1
 6 1 4 5921.1 1074.33 1
 6 -1 4 4898.73 1027.29 1
 6 1 5 10711.7 1493.56 1
 6 -1 5 9493.78 1439.31 1
 6 1 6 72.0174 196.151 1
 6 -1 6 2261.72 786.485 1
 6 -1 7 150.526 394.497 1
 6 1 7 675.506 598.601 1
 -6 2 13 113.839 204.847 2
 -6 -2 13 448.194 306.049 2
 6 -2 -12 180.302 235.683 3
 -6 -2 12 -175.974 146.966 2
 -6 2 11 3808.09 658.62 2
 6 -2 -11 3004.07 787.636 3
 6 2 -11 2313.28 623.598 3
 -6 -2 11 4211.45 703.732 2
 -6 2 10 8785.49 930.452 2
 6 -2 -10 9082.08 1289.19 3
 6 2 -10 9378.32 1255.83 3
 -6 2 9 398.051 236.141 2
 6 -2 -9 75.7216 285.258 3
 6 2 -9 -68.4788 240.562 3
 6 -2 -8 1102.37 498.773 3
 6 2 -8 598.892 408.404 3
 6 -2 -7 15924.7 1605.64 3
 6 2 -7 15904.1 1582.48 3
 -6 2 6 3381.05 391.503 4
 6 -2 -6 3781.65 781.063 3
 -6 2 5 46582.8 1550.32 4
 6 -2 -5 49203.4 2691.9 3
 -6 2 4 2370 397.34 4
 6 -2 -4 3121.92 668.59 3
 6 -2 -4 2890.04 318.742 1
 6 -2 -3 8259.6 559.332 2
 -6 -2 3 8107.86 881.741 4
 -6 2 3 8926.56 840.806 4
 6 -2 -3 7438.26 649.779 1
 6 -2 -3 6552.95 983.542 3
 -6 -2 2 9982.83 1045.9 4
 -6 2 2 10066.9 977.19 4
 6 -2 -2 10456.1 894.139 1
 6 -2 -2 9888.64 1166.38 3
 6 2 -1 5491.82 673.248 1
 -6 -2 1 5211.74 824.328 4
 -6 2 1 4772.89 730.059 4
 6 -2 -1 5814.34 745.228 1
 6 -2 -1 4602.76 793.888 3
 6 2 0 39502.8 1968.06 1
 -6 -2 0 40148.3 2346.8 4
 6 -2 0 39844.9 2135.36 1
 -6 -2 -1 -84.1697 149.439 4
 6 2 1 -1.28111 231.972 1
 -6 -2 -2 2185.75 650.771 4
 6 2 2 2070.83 546.018 1
 6 -2 2 1776.65 592.739 1
 -6 -2 -3 1770.5 645.677 4
 6 2 3 2560.05 668.281 1
 6 -2 3 1306.88 432.042 3
 6 -2 4 528.576 440.753 1
 6 2 4 301.267 353.661 1
 6 -2 4 719.156 347.362 3
 6 2 5 6686.66 1175.31 1
 6 -2 5 8219.27 1378.25 1
 6 2 6 -165.362 172.381 1
 6 -2 6 7.01737 293.458 1
 6 2 7 3177.88 922.277 1
 6 -2 7 3628.01 1003.67 1
 -6 3 13 9647.65 1164.98 2
 -6 -3 13 11077.2 1284.53 2
 6 -3 -12 2818.9 735.276 3
 -6 3 12 3236.01 658.146 2
 -6 -3 12 4404.71 784.417 2
 -6 3 11 8558.11 976.443 2
 6 -3 -11 7655.12 1181.18 3
 6 3 -11 7157.09 1102.62 3
 -6 3 10 3001.05 546.834 2
 6 -3 -10 1917.49 639.786 3
 6 3 -10 2462.4 667.061 3
 -6 3 9 -26.8813 98.3603 2
 6 -3 -9 6.27452 208.339 3
 6 3 -9 -16.3771 269.25 3
 -6 3 8 12215.7 917.219 2
 6 -3 -8 11189.4 1393.69 3
 6 3 -8 10086.4 1272.89 3
 6 -3 -7 12866.7 1447.43 3
 -6 3 6 29257.2 946.239 4
 6 -3 -6 28244.8 2106.79 3
 -6 3 5 50239.5 1467.43 4
 6 -3 -5 48101.8 1063.85 1
 6 -3 -5 48327.7 2714.48 3
 -6 3 4 31056.2 1332.09 4
 6 -3 -4 30217.9 1158.88 1
 6 -3 -4 31669.7 2130.8 3
 6 -3 -3 1953.36 354.13 1
 -6 3 3 1916.68 384.008 4
 6 -3 -3 2400.25 597.558 3
 6 -3 -2 13030.2 570.101 2
 -6 -3 2 13917.6 1252.12 4
 6 -3 -2 12722.5 1025.43 1
 6 -3 -2 11221.9 1261.34 3
 -6 -3 1 24809.8 1763 4
 6 -3 -1 25141.2 1593.74 1
 6 -3 -1 22939.4 1752.94 3
 -6 -3 0 2929.67 697.079 4
 6 -3 0 2596.29 555.303 1
 6 -3 0 2394.84 593.398 3
 6 3 1 20261.8 1540.93 1
 -6 -3 -1 18993.2 1761.8 4
 6 -3 1 18229.8 1600.06 1
 6 -3 1 19378.3 1599.17 3
 6 3 2 8763.55 1102.85 1
 -6 -3 -2 9559.76 1311.31 4
 6 -3 2 9182.39 1222.81 1
 6 -3 2 11113.1 1187.87 3
 6 3 3 16621.5 1633.96 1
 -6 -3 -3 16317.1 1797.91 4
 6 -3 3 15506.4 1390.02 3
 6 -3 3 17613.6 1787.14 1
 -6 -3 -4 11403.2 1602.56 4
 6 3 4 7514.95 1161.89 1
 6 -3 4 7933.78 981.973 3
 6 -3 4 8791.35 1322.41 1
 6 -3 5 7344.08 1289.77 1
 6 3 5 7244.85 1222.36 1
 6 -3 6 1838.86 679.669 1
 6 3 6 1357.29 637.743 1
 6 -3 7 488.68 572.17 1
 6 3 7 143.097 412.247 1
 -6 4 13 1294.26 506.167 2
 6 -4 -12 515.006 492.534 3
 -6 4 12 872.131 319.372 2
 -6 4 11 2573.98 538.616 2
 6 -4 -11 2088.07 707.947 3
 6 4 -11 2154.27 563.706 3
 -6 4 10 2120.51 454.923 2
 6 -4 -10 1803.55 607.54 3
 6 4 -10 2261.91 623.936 3
 -6 4 9 8544.94 831.056 2
 6 -4 -9 8374.75 1256.97 3
 6 4 -9 9412.97 1260.16 3
 -6 4 8 22551.4 1226.81 2
 6 -4 -8 19007.5 1809.99 3
 6 -4 -7 351.126 331.436 3
 6 -4 -6 14331.1 1506.73 3
 6 -4 -5 23919.6 1964.37 3
 6 -4 -4 13071.9 1398.91 3
 6 -4 -3 691.521 389.995 3
 -6 -4 2 8438.76 993.114 4
 6 -4 -2 8661.62 1122.18 3
 6 -4 -2 7604.33 367.21 2
 -6 -4 1 9790.82 1144.73 4
 6 -4 -1 7056.17 995.587 3
 -6 -4 0 6608.68 1015.96 4
 6 -4 0 7372.21 977.668 1
 6 -4 0 7677.94 1031.63 3
 6 -4 1 4861.41 830.922 1
 -6 -4 -1 5030.28 884.496 4
 6 -4 1 5023.77 835.203 3
 -6 -4 -2 32512.6 2449.91 4
 6 -4 2 31304.4 2288.68 1
 6 -4 2 29932.3 1951.76 3
 -6 -4 -3 11020.2 1491.1 4
 6 -4 3 9927.4 1352.1 1
 6 -4 3 7525.59 971.53 3
 -6 -4 -4 1608.48 660.128 4
 6 -4 4 1049.58 418.427 3
 6 -4 4 961.151 417.382 1
 6 -4 5 3707 933.512 1
 6 -4 6 3701.08 993.273 1
 6 -4 7 -57.4569 313.747 1
 -6 5 12 2151.74 539.891 2
 6 -5 -12 1929.52 727.082 3
 -6 5 11 4776.38 730.699 2
 6 -5 -11 3944.69 937.253 3
 6 5 -11 3888.4 803.689 3
 -6 5 10 286.242 280.308 2
 6 -5 -10 322.779 429.608 3
 6 5 -10 630.831 446.427 3
 -6 5 9 6327.61 716.64 2
 6 -5 -9 6335.41 1093.95 3
 6 5 -9 4524.02 866.267 3
 -6 5 8 4444.68 555.092 2
 6 -5 -8 4003.12 938.351 3
 6 -5 -7 10279.6 1343.52 3
 6 -5 -6 139.229 375.788 3
 6 -5 -5 16235.3 1604.66 3
 6 -5 -4 45648.7 2608.56 3
 6 -5 -3 17005.1 1582.87 3
 6 -5 -2 35489 2248.02 3
 -6 -5 1 4487.64 812.475 4
 6 -5 -1 3524.41 715.156 3
 -6 -5 0 6543.75 992.113 4
 6 -5 0 5533.95 865.372 3
 6 -5 1 1492.5 537.779 1
 -6 -5 -1 1695.04 623.565 4
 6 -5 1 1855.33 526.364 3
 -6 -5 -2 31735 2434.62 4
 6 -5 2 33498.2 2400.52 1
 6 -5 2 34502.9 2102.54 3
 -6 -5 -3 256.002 413.249 4
 6 -5 3 -47.2062 190.595 1
 6 -5 3 282.712 193.277 3
 -6 -5 -4 2940.16 900.352 4
 6 -5 4 4284.81 985.854 1
 6 -5 4 3794.24 679.265 3
 -6 -5 -5 11935.2 1731.6 4
 6 -5 5 10644.8 1579.81 1
 6 -5 6 91.5863 246.501 1
 6 -6 -12 480.912 339.291 3
 6 -6 -11 6190.59 1166.57 3
 -6 6 10 92.53 163.755 2
 6 6 -10 152.728 330.017 3
 -6 6 9 479.735 285.87 2
 6 -6 -9 175.73 347.094 3
 -6 6 8 14517.2 960.363 2
 6 -6 -8 15727.7 1686.23 3
 -6 6 7 7639.34 625.277 2
 6 -6 -7 6809.34 1151.64 3
 6 -6 -6 2263.45 654.826 3
 6 -6 -5 7313.76 1089.54 3
 -6 -6 5 6961.58 427.107 1
 -6 -6 4 7997.85 625.199 1
 6 -6 -4 9024.9 1249.61 3
 -6 -6 3 14093.2 982.485 1
 6 -6 -3 15465.7 1526.39 3
 6 -6 -2 12023.7 1325.76 3
 -6 -6 1 13261.1 1388.24 4
 6 -6 -1 12982.9 1356.17 3
 -6 -6 0 2699.34 679.987 4
 6 -6 0 3427.69 696.75 3
 6 -6 0 2401.91 174.804 2
 -6 -6 -1 18484 1786.51 4
 6 -6 1 16274.9 1489.59 3
 -6 -6 -2 12611.3 1572.01 4
 6 -6 2 12628.9 1503.69 1
 6 -6 2 11650.7 1233.46 3
 6 -6 3 925.897 474.186 1
 -6 -6 -3 -32.0658 259.958 4
 6 -6 3 1342.47 470.018 3
 -6 -6 -4 244.456 288.185 4
 6 -6 4 233.846 388.905 1
 6 -6 4 817.25 354.866 3
 -6 -6 -5 424.284 420.088 4
 6 -6 5 2064.54 767.804 1
 6 -6 6 1341.48 639.475 1
 6 -7 -12 7972.02 1365.88 3
 6 -7 -11 1269.28 585.971 3
 6 -7 -10 5548.56 1111.63 3
 6 7 -10 2802.51 720.4 3
 6 -7 -9 1690.73 617.73 3
 6 -7 -8 593.555 413.905 3
 6 -7 -7 6255.84 1082.31 3
 6 -7 -6 22614.2 1971.89 3
 6 -7 -5 2352.21 682.374 3
 6 -7 -4 67703.9 3275.31 3
 -6 -7 4 67910.7 1978.79 1
 6 -7 -3 12458.9 1398.36 3
 -6 -7 3 10043 873.121 1
 6 -7 -2 18986.1 1682.63 3
 6 -7 -1 -110.541 177.435 3
 -6 -7 0 24068.8 1952.63 4
 6 -7 0 27945.3 1991.58 3
 -6 -7 -1 7757.05 1192.8 4
 6 -7 1 8125.4 1061.21 3
 -6 -7 -2 18588.9 1929.66 4
 6 -7 2 18557 1563.91 3
 6 -7 3 7686.47 1248.64 1
 -6 -7 -3 6323.86 1180.06 4
 6 -7 3 7369.89 966.72 3
 6 -7 4 163.652 196.288 1
 -6 -7 -4 221.124 232.966 4
 -6 -7 -5 832.854 478.583 4
 6 -7 5 268.281 268.506 1
 -6 -7 -6 392.559 381.066 4
 6 -7 6 737.405 469.185 1
 6 -8 -12 529.083 428.384 3
 6 -8 -11 3434.44 948.825 3
 6 -8 -10 2293.18 758.526 3
 6 -8 -9 1397.28 623.275 3
 6 -8 -8 4288.45 961.37 3
 6 -8 -7 54483.3 3159.6 3
 6 -8 -6 4484.75 958.285 3
 6 -8 -5 4546.08 921.183 3
 6 -8 -4 2547.79 721.533 3
 6 -8 -3 1386.28 568.34 3
 6 -8 -2 1726.3 590.781 3
 6 -8 -1 1323.46 433.091 3
 -6 -8 0 2706.18 743.734 4
 6 -8 0 4019.25 792.741 3
 -6 -8 -1 9226.98 1305.61 4
 6 -8 1 9362.6 1164.34 3
 -6 -8 -2 1144.83 552.314 4
 6 -8 2 915.732 470.652 3
 -6 -8 -3 6513.6 1206.23 4
 6 -8 3 6419.41 912.49 3
 6 -8 4 781.003 505.853 1
 -6 -8 -4 3045.38 871.221 4
 6 -8 5 1424.76 625.875 1
 -6 -8 -5 709.461 438.772 4
 -6 -8 -6 3858.24 1052.69 4
 6 -8 6 2541.08 902.976 1
 6 -9 -12 4546.45 1117.47 3
 6 -9 -11 -26.1061 326.113 3
 6 -9 -10 3893.04 929.477 3
 6 -9 -9 541.191 464.787 3
 6 -9 -8 413.08 334.853 3
 6 -9 -7 1570.11 684.119 3
 6 -9 -6 28646.1 2283.26 3
 6 -9 -5 6352.21 1078.95 3
 6 -9 -4 29402.4 2249.25 3
 6 -9 -3 658.438 454.791 3
 6 -9 -2 21238 1830.51 3
 6 -9 -1 760.966 375.143 3
 -6 -9 0 -8.13627 399.12 4
 6 -9 0 20.7685 232.233 3
 -6 -9 -1 8224.98 1270.09 4
 6 -9 1 9252.23 1176.65 3
 -6 -9 -2 729.247 524.895 4
 6 -9 2 -101.294 218.049 3
 -6 -9 -3 2216.32 808.612 4
 6 -9 3 620.073 362.277 3
 -6 -9 -4 12140.2 1781.89 4
 6 -9 5 916.82 476.193 1
 -6 -9 -5 765.978 438.936 4
 6 -9 6 657.759 457.403 1
 6 -10 -12 4566.42 1075.71 3
 6 -10 -11 3314.28 917.824 3
 6 -10 -10 324.498 565.188 3
 6 -10 -9 18785.8 2039.54 3
 6 -10 -8 2726.74 760.01 3
 6 -10 -7 3552.8 860.506 3
 6 -10 -6 3186.78 796.024 3
 6 -10 -5 20931.1 1966.2 3
 6 -10 -4 1103.4 559.878 3
 6 -10 -3 2126.5 626.497 3
 6 -10 -2 14170.6 1575.48 3
 6 -10 -1 35681.7 2402.2 3
 6 -10 0 3305.6 767.034 3
 -6 -10 -1 3651.66 887.858 4
 6 -10 1 3794.87 763.41 3
 -6 -10 -2 971.361 471.348 4
 6 -10 2 462.277 315.194 3
 -6 -10 -3 1785.97 737.6 4
 6 -10 3 388.219 309.076 3
 -6 -10 -4 236.42 370.012 4
 6 -10 5 83.3175 207.416 1
 -6 -10 -5 -345.135 372.705 4
 6 -11 -12 4569.34 1122.16 3
 6 -11 -11 4641.55 1106.38 3
 6 -11 -10 235.385 242.009 3
 6 -11 -9 8006.56 1397.47 3
 6 -11 -8 4467.55 1023.35 3
 6 -11 -7 285.106 425.215 3
 6 -11 -6 3869.84 937.783 3
 6 -11 -5 12933.8 1619 3
 6 -11 -4 19806.4 1906 3
 6 -11 -3 1459.8 533.657 3
 6 -11 -2 70445 3486.01 3
 6 -11 -1 4872.85 918.441 3
 6 -11 0 2616.13 676.772 3
 -6 -11 -1 3984.88 910.719 4
 6 -11 1 5539.64 939.832 3
 -6 -11 -2 504.759 422.657 4
 6 -11 2 812.256 421.652 3
 6 -11 3 4138.74 779.966 3
 -6 -11 -3 2619.14 839.566 4
 -6 -11 -4 3670.44 1021.9 4
 -6 -11 -5 322.577 457.774 4
 6 -12 -11 5721.49 1252.63 3
 6 -12 -10 340.23 368.095 3
 6 -12 -9 14103.9 1848.92 3
 6 -12 -8 350.659 417.546 3
 6 -12 -7 18415 2011.49 3
 6 -12 -6 1253.28 607.005 3
 6 -12 -5 9125.21 1367.18 3
 6 -12 -4 3040.12 775.996 3
 6 -12 -3 1321.88 581.214 3
 6 -12 -2 817.033 557.09 3
 6 -12 -1 2285.34 616.188 3
 6 -12 0 1553.89 575.438 3
 -6 -12 -1 8434.76 1361.5 4
 6 -12 1 10570.3 1317.12 3
 -6 -12 -2 415.352 324.713 4
 6 -12 2 453.574 382.586 3
 -6 -12 -3 5445.3 1187.64 4
 -6 -12 -4 7116.19 1406.27 4
 6 -13 -10 313.436 371.309 3
 6 -13 -9 506.492 495.315 3
 6 -13 -8 266.41 531.053 3
 6 -13 -7 1632.29 752.992 3
 6 -13 -6 2865.57 811.804 3
 6 -13 -5 831.13 479.038 3
 6 -13 -4 29726 2462.2 3
 6 -13 -3 3644.78 889.401 3
 6 -13 -2 5762.39 1098.96 3
 6 -13 -1 613.632 366.56 3
 6 -13 0 2263.83 640.489 3
 -6 -13 -1 1799.4 667.261 4
 6 -13 1 1687.78 546.731 3
 6 -13 2 1185.93 503.066 3
 -6 -13 -2 394.654 429.267 4
 -6 -13 -3 8346.86 1475.73 4
 -6 -13 -4 643.434 546.485 4
 6 -14 -9 574.999 416.733 3
 6 -14 -8 9135.47 1484.59 3
 6 -14 -7 14711.1 1882.55 3
 6 -14 -6 1983.65 725.876 3
 6 -14 -5 750.91 502.594 3
 6 -14 -4 7698.67 1323.38 3
 6 -14 -3 4690.01 1022.79 3
 6 -14 -2 5912.19 1093.91 3
 6 -14 -1 6738.98 1180.53 3
 6 -14 0 5641.77 1033.05 3
 -6 -14 -1 8578.4 1439.58 4
 6 -14 1 6732.23 1104.22 3
 6 -14 2 108.427 189.793 3
 -6 -14 -2 564.63 536.68 4
 -6 -14 -3 1754.4 740.798 4
 6 -15 -8 4116.74 1071.23 3
 6 -15 -7 2562.39 855.938 3
 6 -15 -6 1757.61 693.465 3
 6 -15 -5 3558.2 936.965 3
 6 -15 -4 7503.22 1325.31 3
 6 -15 -3 7614.28 1292.57 3
 6 -15 -2 3373.23 861.432 3
 6 -15 -1 719.78 462.293 3
 6 -15 0 207.618 299.006 3
 6 -15 1 246.874 354.04 3
 -6 -15 -1 4.40291 210.177 4
 6 -15 2 953.761 436.238 3
 -6 -15 -2 425.246 416.039 4
 6 -16 -7 7143.69 1391.51 3
 6 -16 -6 7282.86 1359.78 3
 6 -16 -5 604.747 452.49 3
 6 -16 -4 7431.87 1343.65 3
 6 -16 -3 1203.19 568.586 3
 6 -16 -2 488.007 473.513 3
 6 -16 -1 3804.21 918.799 3
 6 -16 0 913.321 513.251 3
 6 -16 1 4005.71 910.603 3
 -6 -16 -2 8127.35 1490.02 4
 6 -17 -6 6237 1328.95 3
 6 -17 -5 11986.5 1741.48 3
 6 -17 -4 619.325 449.581 3
 6 -17 -3 1367.87 616.801 3
 6 -17 -2 866.791 532.746 3
 6 -17 -1 1440.16 684.716 3
 6 -17 0 2579.53 794.93 3
 6 -17 1 1119 537.719 3
 6 -18 -5 321.968 453.444 3
 6 -18 -4 5769.95 1225.87 3
 6 -18 -3 3937.69 1024.72 3
 6 -18 -2 169.889 292.729 3
 6 -18 -1 109.779 216.981 3
 6 -18 0 6872.22 1280.94 3
 6 -18 1 1787.09 712.709 3
 6 -19 -3 11312.1 1716.45 3
 6 -19 -2 232.522 290.712 3
 6 -19 -1 3604.08 987.502 3
 6 -19 0 599.961 397.537 3
 6 -19 1 1262.67 568.426 3
 6 -20 0 2993.55 925.761 3
 7 0 -12 412.24 511.774 3
 7 0 -11 20003.2 2019.61 3
 7 0 -10 1132.31 568.466 3
 7 0 -9 712.57 400.371 3
 7 0 -8 627.161 395.532 3
 7 0 -7 191.817 354.906 3
 7 0 -6 -19.7838 262.036 3
 -7 0 5 64728.7 2345.83 4
 7 0 -5 67617.9 3421.17 3
 -7 0 4 3.52028 118.91 4
 -7 0 3 1330.19 440.66 4
 -7 0 2 80.857 165.288 4
 7 0 -2 -50.6765 122.436 1
 7 0 -1 21297 1471.12 1
 -7 0 1 21981.5 1775.62 4
 -7 0 0 161.51 253.655 4
 7 0 0 56.3039 135.312 1
 -7 0 -1 2444.5 671.702 4
 7 0 1 1573.44 474.597 1
 7 0 2 -45.0467 246.839 1
 7 0 3 21989.8 2039.14 1
 7 0 4 -205.536 371.839 1
 7 0 5 10204.1 1543.27 1
 7 0 6 345.508 449.111 1
 -7 1 12 12067.3 1199.83 2
 7 -1 -12 8116.66 1309.91 3
 7 1 -12 9058.65 1372.8 3
 7 -1 -11 5280.58 1130.13 3
 7 1 -11 3786.34 902.118 3
 7 -1 -10 20482.9 2046.79 3
 7 1 -10 19644.9 1994.26 3
 7 -1 -9 2463.29 722.053 3
 7 1 -9 949.043 487.164 3
 7 -1 -8 17187.9 1810.05 3
 7 1 -8 16983.8 1774.97 3
 7 -1 -7 1947.98 626.141 3
 7 1 -7 1625.73 644.692 3
 -7 1 6 5487.86 613.644 4
 7 -1 -6 5695.02 1019.6 3
 7 1 -6 6508.49 1099.92 3
 -7 -1 5 53915.8 2234.29 4
 -7 1 5 51580.3 2012.05 4
 7 -1 -5 58102.7 3172.97 3
 -7 -1 4 466.71 290.723 4
 -7 1 4 529.909 282.967 4
 7 -1 -4 961.07 503.18 3
 7 -1 -3 1596.93 311.539 1
 -7 -1 3 2178.06 511.723 4
 -7 1 3 2211.99 499.693 4
 -7 -1 2 219.969 215.9 4
 -7 1 2 132.659 208.662 4
 7 -1 -2 135.05 176.541 1
 7 1 -1 3802.33 616.984 1
 -7 -1 1 3682.76 739.669 4
 -7 1 1 2921.27 659.497 4
 7 -1 -1 2882.58 563.082 1
 7 -1 0 276.107 182.693 1
 -7 -1 0 880.174 413.781 4
 -7 1 0 816.262 457.717 4
 7 1 0 -0.42363 124.932 1
 7 1 1 11915.4 1285.77 1
 -7 -1 -1 12024 1492.24 4
 7 -1 1 11042.8 1334.44 1
 7 1 2 788.504 388.698 1
 -7 -1 -2 808.624 424.204 4
 7 -1 2 1239.15 476.966 1
 7 1 3 1714.13 607.809 1
 7 -1 3 3148.95 813.073 1
 7 1 4 410.767 305.576 1
 7 -1 4 862.672 492.312 1
 7 -1 4 578.784 424.584 3
 7 1 5 2451.25 755.01 1
 7 -1 5 2548.95 790.324 1
 7 -1 6 932.3 532.738 1
 7 1 6 1363.65 630.445 1
 7 -2 -12 8587.77 1359.72 3
 7 -2 -11 17185.3 1888.53 3
 7 2 -11 20522.7 2035.46 3
 7 -2 -10 976.894 535.453 3
 7 2 -10 1579.98 553.414 3
 7 -2 -9 2126.45 666.541 3
 7 2 -9 2921.34 803.828 3
 7 -2 -8 1403.35 667.267 3
 7 2 -8 25.405 476.147 3
 7 -2 -7 5076.69 994.68 3
 7 2 -7 4152.61 905.23 3
 7 -2 -6 5188.19 984.323 3
 -7 2 5 3854.88 552.792 4
 7 -2 -5 4403.78 926.293 3
 -7 -2 4 13341.6 1207.28 4
 -7 2 4 12425.4 1039.3 4
 7 -2 -4 12620.8 1474.28 3
 -7 -2 3 44172 2302.41 4
 -7 2 3 47641.2 2202.66 4
 7 -2 -3 50238.3 2904.27 3
 7 -2 -3 45965.9 1760.66 1
 -7 -2 2 16299.6 1488.37 4
 -7 2 2 17634.4 1434.71 4
 7 -2 -2 19528.5 1804.63 3
 7 -2 -2 17711.8 1261.78 1
 7 -2 -1 3216.15 633.509 1
 -7 -2 1 3785.64 759.891 4
 7 -2 -1 3697.54 817.05 3
 7 -2 0 6471.27 926.479 1
 7 2 0 6583.11 901.317 1
 -7 -2 0 5857.1 997.006 4
 7 -2 0 5478.88 957.383 3
 7 -2 1 185.916 242.324 1
 -7 -2 -1 698.708 381.142 4
 7 2 1 295.432 259.968 1
 7 -2 1 584.202 420.587 3
 7 -2 2 999.522 429.166 1
 7 2 2 1510.76 552.517 1
 -7 -2 -2 1361.89 556.673 4
 7 -2 2 1993.09 566.908 3
 7 2 3 -236.14 265.041 1
 7 -2 3 165.777 258.605 1
 7 -2 3 294.942 245.75 3
 7 2 4 4568.76 1010.91 1
 7 -2 4 4608.53 1060.15 1
 7 -2 4 4096.88 782.578 3
 7 -2 5 4211.16 1018.77 1
 7 2 5 4342.06 1034.71 1
 7 2 6 1456.25 688.278 1
 7 -3 -12 304.406 298.417 3
 7 -3 -11 2587.56 780.724 3
 7 3 -11 2722.23 781.698 3
 7 -3 -10 15882.3 1834.12 3
 7 3 -10 13617.6 1640.44 3
 7 -3 -9 1011.95 491.899 3
 7 3 -9 598.571 444.349 3
 7 -3 -8 32485.1 2481.26 3
 7 3 -8 28124.4 2297.43 3
 7 -3 -7 229.356 409.48 3
 7 -3 -6 4453.61 975.163 3
 7 -3 -5 296.82 396.426 3
 -7 3 4 6929.59 752.3 4
 7 -3 -4 7799.31 1172.8 3
 -7 -3 3 24216.4 1758.76 4
 7 -3 -3 21739.5 1919.54 3
 7 -3 -3 21320.5 1287.42 1
 -7 -3 2 977.546 414.358 4
 7 -3 -2 745.512 265.72 1
 7 -3 -2 1217.88 457.85 3
 -7 -3 1 192.664 289.718 4
 7 -3 -1 152.712 204.396 1
 7 -3 -1 -67.757 216.128 3
 -7 -3 0 666.157 385.212 4
 7 -3 0 834.113 407.189 1
 7 -3 0 731.195 402.411 3
 -7 -3 -1 4996.98 1006.75 4
 7 -3 1 5740.07 983.492 3
 7 -3 1 4057.78 820.026 1
 -7 -3 -2 685.75 474.97 4
 7 -3 2 266.931 285.17 3
 7 3 2 1309.29 517.869 1
 7 -3 2 1340.02 556.885 1
 7 -3 3 166.516 242.723 1
 7 3 3 374.386 290.069 1
 -7 -3 -3 1055.21 613.028 4
 7 -3 3 600.047 382.445 3
 7 -3 4 298.125 320.574 1
 7 3 4 1291.08 598.355 1
 7 3 5 697.14 478.367 1
 7 -3 5 703.883 517.082 1
 7 -4 -12 468.457 473.224 3
 7 -4 -11 4538.62 1022.09 3
 7 4 -11 2938.91 768.392 3
 7 -4 -10 4618.89 1011.1 3
 7 4 -10 2343.29 741.462 3
 7 -4 -9 4491.24 1020.71 3
 7 4 -9 5529.32 1069.76 3
 7 -4 -8 6411.17 1145.9 3
 7 -4 -7 21135.8 2018.79 3
 7 -4 -6 14750.5 1660.43 3
 7 -4 -5 4437.32 890.495 3
 7 -4 -4 21160.5 1924.02 3
 -7 -4 3 7345.94 1004.87 4
 7 -4 -3 7747.95 815.725 1
 7 -4 -3 7636.61 1168.35 3
 -7 -4 2 -108.96 187.804 4
 7 -4 -2 26.6162 212.167 1
 7 -4 -2 59.9471 389.896 3
 -7 -4 1 7745.54 1106.95 4
 7 -4 -1 7495.87 973.795 1
 7 -4 -1 5631.45 952.585 3
 -7 -4 0 6196.39 1085.97 4
 7 -4 0 7660.95 1051.75 1
 7 -4 0 6107.19 982.843 3
 -7 -4 -1 4774.43 999.972 4
 7 -4 1 4908.31 905.203 1
 7 -4 1 3460.94 795.043 3
 -7 -4 -2 3279.85 851.767 4
 7 -4 2 3012.59 701.009 3
 7 -4 2 2684.84 720.907 1
 -7 -4 -3 8728.05 1440.27 4
 7 -4 3 6317.41 986.165 3
 7 -4 3 7846.24 1320.98 1
 -7 -4 -4 11050.8 1695.37 4
 7 -4 4 15104.5 1869.8 1
 7 -4 5 10894.6 1673.23 1
 7 -5 -12 1949.78 745.361 3
 7 -5 -11 616.991 523.951 3
 7 5 -11 136.156 295.633 3
 7 -5 -10 6399.19 1221.51 3
 7 5 -10 7217.8 1194.8 3
 7 -5 -9 3078.36 865.593 3
 7 5 -9 4967.72 1040.16 3
 7 -5 -8 42458.6 2911.63 3
 7 -5 -7 13537.8 1624.6 3
 7 -5 -6 780.518 492.281 3
 7 -5 -5 2897.06 752.158 3
 7 -5 -4 20142.7 1911.37 3
 7 -5 -3 8329.66 1214.5 3
 -7 -5 2 14448.9 1468.73 4
 7 -5 -2 14872.5 1292.27 1
 7 -5 -2 13052.6 1525.99 3
 7 -5 -1 6405.93 933.452 1
 -7 -5 1 6842.58 1078.74 4
 7 -5 -1 4526.72 913.275 3
 -7 -5 0 7316.4 1184.76 4
 7 -5 0 7871.16 1139.51 3
 7 -5 0 9650.1 1219.58 1
 -7 -5 -1 34.7786 308.959 4
 7 -5 1 348.837 248.028 1
 7 -5 1 991.015 417.765 3
 -7 -5 -2 8433.3 1405.56 4
 7 -5 2 7201.54 1204.27 1
 7 -5 2 8993 1178.39 3
 -7 -5 -3 3626.38 953.987 4
 7 -5 3 2449.36 590.266 3
 7 -5 3 3653.06 886.075 1
 -7 -5 -4 2320.15 865.344 4
 7 -5 4 2971.18 868.102 1
 7 -5 5 150.309 203.836 1
 7 -6 -12 2885.02 845.323 3
 7 -6 -11 2587.44 827.007 3
 7 6 -11 1827.15 628.044 3
 7 -6 -10 3862.34 950.091 3
 7 6 -10 5057.73 1017.12 3
 7 -6 -9 7242.94 1256.14 3
 7 -6 -8 6308.32 1136.05 3
 7 -6 -7 1098.67 465.748 3
 7 -6 -6 836.833 465.25 3
 7 -6 -5 441.828 442.906 3
 7 -6 -4 47046.1 2904.19 3
 7 -6 -3 1818.84 613.297 3
 -7 -6 2 21850.2 1856.58 4
 7 -6 -2 19770.5 1840.65 3
 -7 -6 1 14012.6 1571.24 4
 7 -6 -1 14440 1566.37 3
 7 -6 0 3013.86 718.114 1
 -7 -6 0 1480.85 563.849 4
 7 -6 0 1612.05 516.262 3
 7 -6 1 1902.76 633.045 1
 -7 -6 -1 938.122 529.674 4
 7 -6 1 1288.81 509.656 3
 -7 -6 -2 -186.549 196.978 4
 7 -6 2 320.145 268.895 1
 7 -6 2 669.562 415.598 3
 -7 -6 -3 65.9575 371.731 4
 7 -6 3 526.22 419.814 1
 7 -6 3 231.793 173.415 3
 -7 -6 -4 445.735 502.868 4
 7 -6 4 -269.954 258.711 1
 7 -6 5 383.466 430.418 1
 7 -7 -13 2974.12 911.537 3
 7 -7 -12 4378.12 1065.7 3
 7 -7 -11 -9.55192 208.825 3
 7 7 -11 -679.191 399.604 3
 7 -7 -10 6589.93 1231.28 3
 7 7 -10 5727.35 1047.51 3
 7 -7 -9 12096.3 1637.25 3
 7 -7 -8 950.779 649.795 3
 7 -7 -7 5411.47 1079.73 3
 7 -7 -6 15539.9 1744.65 3
 7 -7 -5 1795 657.033 3
 7 -7 -4 11555.9 1506.14 3
 7 -7 -3 299.159 412.432 3
 -7 -7 2 2973.29 723.467 4
 7 -7 -2 3688.85 842.543 3
 -7 -7 1 31152.1 2355.48 4
 7 -7 -1 29835.4 2250.8 3
 -7 -7 0 1640.01 618.412 4
 7 -7 0 860.489 435.852 3
 7 -7 1 2810.72 742.819 1
 -7 -7 -1 2286.89 723.811 4
 7 -7 1 2073.03 591.306 3
 7 -7 2 1344.35 533.86 1
 -7 -7 -2 2028.99 713.052 4
 7 -7 2 1505.78 534.523 3
 -7 -7 -3 1830.96 689.927 4
 7 -7 3 2343.88 736.059 1
 7 -7 3 428.129 162.814 3
 -7 -7 -4 705.461 551.762 4
 7 -7 4 249.633 424.304 1
 7 -7 5 583.269 455.986 1
 7 -8 -12 4766.5 1102.93 3
 7 -8 -11 -143.333 279.924 3
 7 -8 -10 3444.82 914.755 3
 7 -8 -9 1262.8 671.552 3
 7 -8 -8 1614.34 680.911 3
 7 -8 -7 546.299 430.417 3
 7 -8 -6 4249.48 946.828 3
 7 -8 -5 1107.59 506.011 3
 7 -8 -4 10450.9 1410.77 3
 7 -8 -3 4860.59 970.694 3
 7 -8 -2 18838.8 1846.89 3
 -7 -8 1 791.827 458.2 4
 7 -8 -1 491.247 345.364 3
 -7 -8 0 2063.14 693.406 4
 7 -8 0 1576.7 499.468 3
 -7 -8 -1 201.201 375.674 4
 7 -8 1 865.166 488.563 3
 7 -8 2 5157.73 1096 1
 -7 -8 -2 6387 1239.69 4
 7 -8 2 5744.46 964.558 3
 7 -8 3 459.948 460.567 1
 -7 -8 -3 335.96 482.15 4
 -7 -8 -4 12612.3 1879.32 4
 7 -8 4 12910.2 1836.72 1
 7 -8 5 1554.21 640.823 1
 7 -9 -11 78.6213 337.274 3
 7 -9 -10 1308.13 676.44 3
 7 -9 -9 9027.28 1459.47 3
 7 -9 -8 703.101 514.284 3
 7 -9 -7 11624.6 1583.91 3
 7 -9 -6 2776.59 803.952 3
 7 -9 -5 4167.78 987.977 3
 7 -9 -4 624.767 523.181 3
 7 -9 -3 17235.2 1823.49 3
 7 -9 -2 20123.9 1926.28 3
 -7 -9 1 1348.89 598.982 4
 7 -9 -1 912.679 545.174 3
 -7 -9 0 3191.8 871.986 4
 7 -9 0 2675.78 649.865 3
 -7 -9 -1 10172.3 1539.8 4
 7 -9 1 8982.49 1236.85 3
 -7 -9 -2 8985.25 1511.24 4
 7 -9 2 6623.23 1088.33 3
 7 -9 3 380.698 365.204 1
 -7 -9 -3 -21.3937 235.543 4
 7 -9 4 167.505 394.701 1
 -7 -9 -4 966.159 649.753 4
 7 -10 -11 863.317 614.04 3
 7 -10 -10 2566.6 870.112 3
 7 -10 -9 129.829 413.294 3
 7 -10 -8 3300.91 904.277 3
 7 -10 -7 392.207 369.687 3
 7 -10 -6 1607.29 630.701 3
 7 -10 -5 4539.97 1032.47 3
 7 -10 -4 7753.09 1286.38 3
 7 -10 -3 14108.7 1658.99 3
 7 -10 -2 17413.6 1828 3
 -7 -10 1 425.86 381.226 4
 7 -10 -1 462.551 513.618 3
 -7 -10 0 751.623 532.504 4
 7 -10 0 932.645 397.342 3
 -7 -10 -1 3647.51 961.187 4
 7 -10 1 5111.92 957.588 3
 -7 -10 -2 3097.92 911.2 4
 7 -10 2 2542.2 668.362 3
 -7 -10 -3 148.88 410.44 4
 7 -10 4 494.862 521.521 1
 7 -11 -10 821.485 507.245 3
 7 -11 -9 5027.4 1170.16 3
 7 -11 -8 1058.09 587.401 3
 7 -11 -7 5965.6 1227.19 3
 7 -11 -6 5961.99 1178.02 3
 7 -11 -5 15542.7 1858.98 3
 7 -11 -4 1165.22 593.488 3
 7 -11 -3 13608 1671.28 3
 7 -11 -2 1426.94 576.07 3
 7 -11 -1 12925.1 1579.25 3
 -7 -11 0 43.0954 211.961 4
 7 -11 0 402.334 386.164 3
 -7 -11 -1 3129.26 901.272 4
 7 -11 1 2305.06 657.143 3
 -7 -11 -2 1457.86 643.319 4
 7 -11 2 2455.57 720.578 3
 -7 -11 -3 473.383 436.227 4
 7 -11 4 438.569 275.245 1
 7 -12 -9 2.82971 262.432 3
 7 -12 -8 396.737 456.848 3
 7 -12 -7 1133.12 591.703 3
 7 -12 -6 8475.4 1413.77 3
 7 -12 -5 798.886 588.331 3
 7 -12 -4 9782.12 1463.77 3
 7 -12 -3 236.623 318.866 3
 7 -12 -2 2312.99 718.912 3
 7 -12 -1 462.578 491.748 3
 -7 -12 0 509.581 473.157 4
 7 -12 0 599.746 462.296 3
 -7 -12 -1 3501.69 939.326 4
 7 -12 1 2893.48 740.921 3
 -7 -12 -2 748.77 655 4
 7 -12 2 538.002 351.381 3
 7 -13 -8 2668.65 884.326 3
 7 -13 -7 4574.42 1072.52 3
 7 -13 -6 3952.96 1049.63 3
 7 -13 -5 1578.64 634.945 3
 7 -13 -4 247.816 356.064 3
 7 -13 -3 1732.87 665.751 3
 7 -13 -2 773.393 524.327 3
 7 -13 -1 13651.3 1688.16 3
 -7 -13 0 4938.41 1158.51 4
 7 -13 0 5564.14 1067.57 3
 -7 -13 -1 -285.517 282.26 4
 7 -13 1 -28.8898 365.974 3
 -7 -13 -2 788.575 465.451 4
 7 -14 -7 1733.54 721.795 3
 7 -14 -6 1181.69 545.169 3
 7 -14 -5 6279.73 1243.27 3
 7 -14 -4 4695.74 1076.47 3
 7 -14 -3 388.915 424.415 3
 7 -14 -2 108.68 233.884 3
 7 -14 -1 6880.09 1226.12 3
 -7 -14 0 2787.59 950.657 4
 7 -14 0 3070.92 854.666 3
 -7 -14 -1 6.87376 287.653 4
 7 -14 1 104.838 199.642 3
 7 -15 -6 2045.24 797.151 3
 7 -15 -5 4594.13 1110.59 3
 7 -15 -4 2020.2 746.391 3
 7 -15 -3 683.492 397.553 3
 7 -15 -2 6960.5 1280.71 3
 7 -15 -1 7950.35 1331.98 3
 -7 -15 0 2585.5 935.932 4
 7 -15 0 2612.85 788.234 3
 7 -15 1 1579.98 566.798 3
 7 -16 -5 1668.82 732.93 3
 7 -16 -4 1043.52 606.361 3
 7 -16 -3 1269.13 554.99 3
 7 -16 -2 5443.37 1170.73 3
 7 -16 -1 3507.03 934.182 3
 7 -16 0 2742.69 1055.7 3
 7 -16 1 534.363 481.225 3
 7 -17 -3 1299.67 690.245 3
 7 -17 -2 740.639 502.02 3
 7 -17 -1 746.551 537.048 3
 7 -17 0 1345.28 584.447 3
 7 -18 -1 1263.42 587.814 3
 7 -18 0 461.621 322.769 3
 8 0 -12 9518.21 1528.33 3
 8 0 -11 322.787 396.753 3
 8 0 -10 3408.91 920.168 3
 8 0 -9 203.76 329.844 3
 8 0 -8 5389.45 1089.19 3
 8 0 -7 904.899 525.437 3
 8 0 -6 8432.42 1332.95 3
 8 0 -5 341.606 384.536 3
 -8 0 4 367.52 159.644 4
 8 0 -4 1054.11 521.43 3
 -8 0 3 145.717 285.984 4
 -8 0 2 -605.488 323.349 4
 -8 0 1 820.873 446.2 4
 -8 0 0 4136.27 894.473 4
 8 0 0 4806.39 821.353 1
 8 0 1 311.965 296.051 1
 8 0 2 5655.23 1037.26 1
 8 0 3 59.0438 228.075 1
 8 0 3 295.768 350.725 3
 8 0 4 2512.21 787.5 1
 8 -1 -12 1177.88 529.897 3
 8 1 -12 1435.92 612.756 3
 8 -1 -11 10223.3 1568.14 3
 8 1 -11 9787.65 1500.49 3
 8 -1 -10 1275.71 597.46 3
 8 1 -10 596.544 473.004 3
 8 -1 -9 515.766 448.946 3
 8 1 -9 127.286 261.911 3
 8 -1 -8 1253.77 631.096 3
 8 1 -8 763.442 491.373 3
 8 -1 -7 576.728 480.037 3
 8 1 -7 260.576 378.058 3
 8 -1 -6 1122.4 528.563 3
 8 1 -6 938.958 476.142 3
 -8 -1 5 6041.89 834.684 4
 8 -1 -5 4841.1 969.339 3
 -8 1 4 6652.43 884.046 4
 -8 -1 4 4191.22 742.568 4
 8 -1 -4 4980.68 1001.4 3
 -8 -1 3 2542.87 639.823 4
 -8 1 3 3778.75 726.317 4
 8 -1 -3 2096.82 687.023 3
 -8 -1 2 -29.4275 175.724 4
 -8 1 2 108.78 231.303 4
 8 -1 -2 -269.066 274.231 3
 -8 -1 1 9362.11 1283.75 4
 -8 1 1 11387 1367.18 4
 8 -1 -1 10276.3 1442.61 3
 8 -1 0 17.0571 133.211 1
 -8 -1 0 187.005 337.453 4
 8 1 0 356.582 273.708 1
 8 -1 0 649.889 465.951 3
 8 -1 1 689.85 403.858 1
 8 1 1 606.397 370.228 1
 -8 -1 -1 312.132 401.786 4
 8 -1 1 240.409 234.434 3
 8 -1 2 397.19 387.86 1
 8 1 2 651.028 367.183 1
 8 -1 2 -56.2505 322.693 3
 8 -1 3 3065.6 854.13 1
 8 1 3 2626.14 748.422 1
 8 -1 3 1964.51 630.717 3
 8 -1 4 1460.95 643.932 1
 8 1 4 46.3336 273.43 1
 8 -2 -12 1828.36 734.533 3
 8 2 -12 2140.85 719.968 3
 8 -2 -11 843.282 565.758 3
 8 2 -11 878.1 494.115 3
 8 -2 -10 8369.85 1425.54 3
 8 2 -10 7087.95 1285.59 3
 8 -2 -9 304.757 308.582 3
 8 2 -9 -358.793 308.102 3
 8 -2 -8 8785.82 1418.05 3
 8 2 -8 7451.94 1280.88 3
 8 -2 -7 7583.24 1306.37 3
 8 2 -7 6288.85 1166.17 3
 8 -2 -6 11142.8 1526.04 3
 -8 -2 5 315.502 254.462 4
 8 -2 -5 -2.21167 452.325 3
 -8 -2 4 353.193 326.096 4
 8 -2 -4 794.652 486.123 3
 -8 -2 3 8007.41 1119.72 4
 -8 2 3 7734.8 988.867 4
 8 -2 -3 9068.3 1337.22 3
 -8 -2 2 10673.7 1319.04 4
 8 -2 -2 8192.71 1255.27 3
 -8 -2 1 4364.79 917.613 4
 8 -2 -1 3956.49 908.554 3
 -8 -2 0 1774.94 634.525 4
 8 -2 0 1863.1 529.896 1
 8 -2 0 1458.77 539.713 3
 8 -2 1 28.1427 140.543 1
 8 -2 1 398.173 429.562 3
 8 2 2 2172.27 643.347 1
 8 -2 2 2666.55 743.977 1
 8 -2 2 4316.26 909.453 3
 8 2 3 99.4137 303.979 1
 8 -2 3 266.63 722.71 1
 8 -2 3 202.447 312.584 3
 8 2 4 704.719 510.992 1
 8 -2 4 -199.254 269.386 1
 8 -3 -12 989.663 640.327 3
 8 3 -12 974.036 640.026 3
 8 -3 -11 2005.03 747.816 3
 8 3 -11 1909.89 636.86 3
 8 -3 -10 3416.77 934.342 3
 8 3 -10 3615.09 952.429 3
 8 -3 -9 745.661 470.49 3
 8 3 -9 1020.94 559.947 3
 8 -3 -8 2363.93 757.416 3
 8 3 -8 3371.39 933.111 3
 8 -3 -7 1647.94 625.243 3
 8 -3 -6 315.685 385.516 3
 -8 -3 5 1290.98 416.091 4
 8 -3 -5 2287.11 753.511 3
 -8 -3 4 -98.3035 212.348 4
 8 -3 -4 -8.03612 296.419 3
 -8 -3 3 12565.1 1404.86 4
 8 -3 -3 13500.4 1656.92 3
 -8 -3 2 2862.04 732.333 4
 8 -3 -2 1063.5 492.414 3
 8 -3 -1 448.855 339.75 1
 -8 -3 1 778.045 470.666 4
 8 -3 -1 783.857 436.371 3
 8 -3 0 -425.34 283.881 1
 -8 -3 0 221.204 204.697 4
 8 -3 0 -160.807 234.967 3
 8 -3 1 581.883 401.408 1
 -8 -3 -1 947.273 530.242 4
 8 -3 1 623.947 456.399 3
 8 -3 2 1464.81 549.653 1
 -8 -3 -2 3565.83 971.932 4
 8 -3 2 2433.67 684.096 3
 8 -3 3 969.331 476.529 1
 8 -3 3 1970.21 649.372 3
 8 -3 4 314.507 285.772 1
 8 -4 -12 3671.22 1012.5 3
 8 -4 -11 7246.38 1326.21 3
 8 4 -11 7651.05 1371.29 3
 8 -4 -10 13167.9 1810.28 3
 8 4 -10 10231.2 1533.17 3
 8 -4 -9 1888.68 713.959 3
 8 4 -9 3274.84 896.016 3
 8 -4 -8 12509.7 1676.54 3
 8 4 -8 10718.5 1545.71 3
 8 -4 -7 6299.68 1183.34 3
 8 -4 -6 1013.48 602.2 3
 8 -4 -5 6409.49 1193.94 3
 -8 -4 4 2200.96 610.606 4
 8 -4 -4 1526.34 619.961 3
 -8 -4 3 93.565 271.432 4
 8 -4 -3 264.068 236.53 3
 -8 -4 2 222.188 358.797 4
 8 -4 -2 628.432 427.395 3
 -8 -4 1 4403.62 936.309 4
 8 -4 -1 3481.81 835.062 3
 8 -4 -1 4680.1 817.463 1
 -8 -4 0 11968.4 1608.79 4
 8 -4 0 11034 1480.43 3
 8 -4 0 10712.7 1316.66 1
 8 -4 1 221.306 287.058 1
 -8 -4 -1 96.4732 196.63 4
 8 -4 1 500.953 314.256 3
 8 -4 2 1572.56 626.046 1
 -8 -4 -2 597.175 315.421 4
 8 -4 2 955.743 469.01 3
 8 -4 3 -17.8508 237.352 1
 -8 -4 -3 1493.68 717.782 4
 8 -4 4 134.541 283.667 1
 8 -5 -12 2901.93 949.496 3
 8 -5 -11 2703.66 867.91 3
 8 5 -11 4490.27 1031.83 3
 8 -5 -10 5827.61 1214.11 3
 8 5 -10 4284.52 1018.03 3
 8 -5 -9 273.311 372.986 3
 8 5 -9 712.462 527.698 3
 8 -5 -8 3664.75 963.039 3
 8 -5 -7 2274.26 767.471 3
 8 -5 -6 1035.19 565.381 3
 8 -5 -5 1674.52 741.902 3
 -8 -5 4 12370.9 1386.01 4
 8 -5 -4 11687.8 1542.1 3
 -8 -5 3 5078.51 934.854 4
 8 -5 -3 5214.83 1056.94 3
 -8 -5 2 3259.09 797.229 4
 8 -5 -2 3262.91 804.159 3
 -8 -5 1 2165.11 729.154 4
 8 -5 -1 3078.91 710.007 1
 8 -5 -1 1446.99 544.271 3
 -8 -5 0 1213.3 598.582 4
 8 -5 0 932.854 442.883 1
 8 -5 0 389.538 372.46 3
 -8 -5 -1 274.228 293.018 4
 8 -5 1 -209.921 156.017 3
 8 -5 1 -55.5778 180.352 1
 -8 -5 -2 153.868 348.507 4
 8 -5 2 543.61 408.876 3
 8 -5 2 788.54 479.293 1
 8 -5 3 1705.27 659.231 1
 -8 -5 -3 2448.34 849.089 4
 8 -5 4 803.306 448.309 1
 8 -6 -11 167.732 294.093 3
 8 6 -11 -91.8872 441.803 3
 8 -6 -10 3022.83 927.341 3
 8 6 -10 3435.75 918.08 3
 8 -6 -9 4577.44 1049.56 3
 8 -6 -8 10365.9 1583.01 3
 8 -6 -7 10199.3 1525.23 3
 8 -6 -6 3078.1 849.623 3
 8 -6 -5 7703.62 1285.49 3
 8 -6 -4 87.4025 377.018 3
 -8 -6 3 6786.63 1113.22 4
 8 -6 -3 6315.69 1151.16 3
 -8 -6 2 -90.8894 271.857 4
 8 -6 -2 -16.7645 224.366 3
 -8 -6 1 6434.45 1211.21 4
 8 -6 -1 7921.4 1125.79 1
 8 -6 -1 5923.58 1114.81 3
 -8 -6 0 12382.3 1679.22 4
 8 -6 0 9546.95 1331.26 1
 8 -6 0 10040.8 1415.09 3
 -8 -6 -1 851.485 570.998 4
 8 -6 1 779.273 500.588 1
 8 -6 1 934.379 514.879 3
 -8 -6 -2 1382.53 724.102 4
 8 -6 2 518.664 290.782 3
 8 -6 2 2047.04 750.869 1
 -8 -6 -3 -104.996 247.582 4
 8 -6 3 272.914 180.037 1
 8 -6 4 -155.889 262.072 1
 8 -7 -11 927.7 595.009 3
 8 7 -11 866.47 516.595 3
 8 -7 -10 16656 2049.41 3
 8 7 -10 14703.6 1847.89 3
 8 -7 -9 1471.01 679.985 3
 8 -7 -8 -28.4629 255.944 3
 8 -7 -7 930.233 590.625 3
 8 -7 -6 -19.4309 483.051 3
 8 -7 -5 9083.21 1404.42 3
 8 -7 -4 1627.66 669.258 3
 -8 -7 3 572.326 402.321 4
 8 -7 -3 1529.81 629.33 3
 -8 -7 2 1664.15 580.268 4
 8 -7 -2 2280.18 722.784 3
 8 -7 -1 980.222 428.965 1
 -8 -7 1 1026.16 545.615 4
 8 -7 -1 554.282 431.806 3
 -8 -7 0 695.318 412.948 4
 8 -7 0 415.794 327.226 1
 8 -7 0 386.583 240.226 3
 -8 -7 -1 1195.37 718.255 4
 8 -7 1 1189.24 556.607 1
 8 -7 1 743.76 415.338 3
 -8 -7 -2 2670.65 842.645 4
 8 -7 2 1397.11 559.967 3
 8 -7 2 2305.73 757.765 1
 8 -7 3 251.905 510.748 1
 8 8 -11 4868.83 1105.59 3
 8 -8 -10 67.4784 445.917 3
 8 -8 -9 27725 2627.26 3
 8 -8 -8 2708.2 859.394 3
 8 -8 -7 8847.1 1452.19 3
 8 -8 -6 1677.52 650.611 3
 8 -8 -5 134.52 426.744 3
 8 -8 -4 349.25 219.613 3
 -8 -8 3 1231.28 558.931 4
 8 -8 -3 292.959 382.922 3
 -8 -8 2 954.731 538.888 4
 8 -8 -2 1025.47 567.055 3
 -8 -8 1 239.083 368.698 4
 8 -8 -1 -152.644 385.058 3
 8 -8 0 225.269 286.671 1
 -8 -8 0 877.835 503.052 4
 8 -8 0 1349 518.274 3
 8 -8 1 9128.01 1429.08 1
 -8 -8 -1 9116.57 1541.9 4
 8 -8 1 9160.42 1324.01 3
 -8 -8 -2 1150.05 534.054 4
 8 -8 2 1569.78 755.833 1
 8 -8 2 1503.64 574.429 3
 8 -8 3 388.545 348.796 1
 8 -9 -9 631.913 565.135 3
 8 -9 -8 3858.53 1040.37 3
 8 -9 -7 581.533 512.671 3
 8 -9 -6 315.404 481.039 3
 8 -9 -5 1467.5 663.746 3
 8 -9 -4 559.486 435.754 3
 8 -9 -3 6162.33 1183.1 3
 -8 -9 2 10765.1 1537.48 4
 8 -9 -2 10374 1510.09 3
 -8 -9 1 915.937 573.839 4
 8 -9 -1 779.067 469.276 3
 -8 -9 0 2577.84 830.644 4
 8 -9 0 3014.1 819.958 3
 8 -9 1 260.002 367.597 1
 -8 -9 -1 733.11 493.773 4
 8 -9 1 -80.6255 270.72 3
 8 -9 2 1009.37 629.022 1
 -8 -9 -2 727.104 475.536 4
 8 -9 3 836.349 540.992 1
 8 -10 -9 4142.48 1063.31 3
 8 -10 -8 1027.44 699.056 3
 8 -10 -7 23414.6 2400.23 3
 8 -10 -6 38.3607 255.965 3
 8 -10 -5 4517.71 1059.63 3
 8 -10 -4 6765.78 1247.71 3
 8 -10 -3 2160.36 723.767 3
 -8 -10 2 4093.68 1002.6 4
 8 -10 -2 4411.93 1024.09 3
 -8 -10 1 5539.14 1165.16 4
 8 -10 -1 4917.82 1027.79 3
 -8 -10 0 -149.229 264.664 4
 8 -10 0 508.278 433.605 3
 -8 -10 -1 1628.62 776.961 4
 8 -10 1 2312.06 698.222 3
 8 -10 2 2107.8 840.524 1
 8 -10 3 1303.16 682.021 1
 8 -11 -8 8111.96 1467.9 3
 8 -11 -7 420.129 584.073 3
 8 -11 -6 1846.55 753.421 3
 8 -11 -5 1198.73 563.188 3
 8 -11 -4 3658.33 957.351 3
 8 -11 -3 1091.39 585.498 3
 -8 -11 2 4635.75 1044.87 4
 8 -11 -2 4064.5 966.268 3
 -8 -11 1 4896.39 1110.46 4
 8 -11 -1 3113.55 876.076 3
 -8 -11 0 -228.861 425.573 4
 8 -11 0 648.687 455.133 3
 -8 -11 -1 638.862 570.519 4
 8 -11 1 590.563 475.808 3
 8 -11 2 871.543 551.19 1
 8 -12 -7 8510.33 1520.33 3
 8 -12 -6 1293.78 610.698 3
 8 -12 -5 8869.25 1478.75 3
 8 -12 -4 482.715 436.574 3
 8 -12 -3 1541.48 634.108 3
 8 -12 -2 1518.52 679.354 3
 -8 -12 1 10153.4 1641.21 4
 8 -12 -1 7154.4 1278.43 3
 -8 -12 0 2360.01 869.723 4
 8 -12 0 4004.86 941.933 3
 8 -12 1 790.501 490.189 3
 8 -13 -5 1647.06 782.104 3
 8 -13 -4 1812.96 757.751 3
 8 -13 -3 2218.82 747.227 3
 8 -13 -2 2331.69 730.598 3
 -8 -13 1 3870.39 1043.43 4
 8 -13 -1 4423.74 1047.81 3
 8 -13 0 3457.55 910.7 3
 8 -14 -4 1139.95 568.588 3
 8 -14 -3 1240.43 579.281 3
 8 -14 -2 11978.4 1722.12 3
 8 -14 -1 12225.3 1696.88 3
 8 -14 0 476.574 424.137 3
 8 -15 -2 406.785 393.34 3
 8 -15 -1 316.578 426.03 3
 8 -15 0 4098.33 966.533 3
 9 0 -10 90.5334 343.545 3
 9 0 -9 4022.49 992.473 3
 9 0 -8 250.948 300.58 3
 9 0 -7 551.23 504.777 3
 9 0 -6 308.685 480.954 3
 9 0 -5 1840.24 733.817 3
 9 0 -4 436.98 369.801 3
 9 0 -3 2018.76 746.032 3
 -9 0 2 430.666 381.48 4
 9 0 -2 2255.35 823.587 3
 9 0 -1 174.233 298.902 3
 9 0 0 -64.1284 419.475 3
 9 0 1 1421.05 634.051 3
 9 0 2 574.358 434.053 3
 9 -1 -10 1120.55 586.932 3
 9 1 -10 1276.64 628.62 3
 9 -1 -9 495.652 462.457 3
 9 1 -9 1988.19 777.429 3
 9 -1 -8 802.46 637.962 3
 9 1 -8 1389.65 714.411 3
 9 -1 -7 1056.52 559.74 3
 9 1 -7 1537.3 605.353 3
 9 -1 -6 1281 602.236 3
 9 1 -6 1907.91 698.941 3
 9 -1 -5 476.993 487.723 3
 9 1 -5 322.846 550.538 3
 9 -1 -4 450.122 383.839 3
 9 1 -4 749.16 493.393 3
 9 -1 -3 635.233 463.143 3
 -9 -1 2 9266.06 1340.5 4
 9 -1 -2 11709.1 1650.92 3
 -9 -1 1 3600.4 866.36 4
 9 -1 -1 3987.22 1006.52 3
 9 -1 0 2955.02 871.773 3
 9 -1 1 1014.86 536.022 3
 9 -1 2 -159.832 370.208 3
 9 -2 -10 -332.978 390.646 3
 9 2 -10 -459.735 501.395 3
 9 -2 -9 4476.52 1078.22 3
 9 2 -9 3175.07 989.483 3
 9 -2 -8 13122.6 1851.26 3
 9 2 -8 13245.9 1828.36 3
 9 -2 -7 1531.51 740.012 3
 9 2 -7 409.61 422.402 3
 9 -2 -6 7851.69 1378.47 3
 9 2 -6 9462.49 1552.15 3
 9 -2 -5 2053.58 724.9 3
 9 -2 -4 995.965 532.33 3
 -9 -2 3 465.28 284.078 4
 9 -2 -3 451.422 419.947 3
 -9 -2 2 580.883 418.537 4
 9 -2 -2 535.013 479.659 3
 -9 -2 1 490.219 461.774 4
 9 -2 -1 339.488 305.937 3
 -9 -2 0 144.137 194.243 4
 9 -2 0 369.3 405.544 3
 9 -2 1 3251.01 861.865 3
 9 -2 2 392.759 227.855 3
 9 3 -10 3209.16 992.414 3
 9 -3 -9 204.714 454.666 3
 9 3 -9 149.162 221.908 3
 9 -3 -8 658.331 488.329 3
 9 3 -8 2294.22 910.53 3
 9 -3 -7 519.69 436.11 3
 9 3 -7 1184.83 628.932 3
 9 -3 -6 1046.31 522.366 3
 9 -3 -5 1130.19 621.712 3
 -9 -3 4 1056.02 529.088 4
 9 -3 -4 1183.4 778.766 3
 -9 -3 3 61.0168 185.029 4
 9 -3 -3 1013.88 518.278 3
 -9 -3 2 433.329 454.646 4
 9 -3 -2 728.301 486.55 3
 -9 -3 1 5604.64 1158.05 4
 9 -3 -1 1797.39 713.482 3
 -9 -3 0 5996.8 1180.76 4
 9 -3 0 5977.88 1194.44 3
 -9 -3 -1 -50.451 217.665 4
 9 -3 1 900.389 524.737 3
 9 -3 2 2194.19 736.803 3
 9 4 -10 6022.47 1286.14 3
 9 -4 -9 1369.67 712.685 3
 9 4 -9 2170.85 776.719 3
 9 -4 -8 1669.47 622.889 3
 9 4 -8 -289.312 368.514 3
 9 -4 -7 1352.28 635.078 3
 9 -4 -6 3061.1 926.689 3
 9 -4 -5 1953.39 798.506 3
 -9 -4 4 4192.11 879.862 4
 9 -4 -4 5495.21 1267.76 3
 -9 -4 3 354.166 305.31 4
 9 -4 -3 111.595 349.524 3
 -9 -4 2 -25.2408 290.09 4
 9 -4 -2 763.55 450.736 3
 -9 -4 1 492.015 398.787 4
 9 -4 -1 676.391 477.893 3
 -9 -4 0 3858.53 985.077 4
 9 -4 0 3388.19 917.091 3
 -9 -4 -1 5092.61 1171.96 4
 9 -4 1 3341.87 915.89 3
 9 5 -10 1998.27 824.004 3
 9 -5 -9 2933.28 938.202 3
 9 5 -9 3423.08 1002.07 3
 9 -5 -8 2543.27 937.263 3
 9 -5 -7 1226.02 712.958 3
 9 -5 -6 322.704 374.172 3
 -9 -5 5 3866.23 837.221 4
 9 -5 -5 3378.27 931.151 3
 -9 -5 4 370.427 315.779 4
 9 -5 -4 40.6877 215.967 3
 -9 -5 3 9114.18 1388.66 4
 9 -5 -3 7017.17 1329.11 3
 -9 -5 2 846.26 495.299 4
 9 -5 -2 39.7367 399.119 3
 -9 -5 1 1864.17 697.929 4
 9 -5 -1 1515.5 559.043 3
 -9 -5 0 4190.9 1107.73 4
 9 -5 0 2208.02 729.835 3
 -9 -5 -1 357.86 363.246 4
 9 -5 1 940.494 518.085 3
 9 6 -10 2639.36 910.999 3
 9 6 -9 2490.29 884.778 3
 9 -6 -8 142.241 408.083 3
 9 -6 -7 -25.9464 284.55 3
 9 -6 -6 2050.91 771.19 3
 -9 -6 5 612.063 436.508 4
 9 -6 -5 236.928 336.095 3
 -9 -6 4 6371.91 1105.39 4
 9 -6 -4 4996.15 1121.65 3
 -9 -6 3 2377.83 738.766 4
 9 -6 -3 2911.53 860.779 3
 -9 -6 2 961.865 562.429 4
 9 -6 -2 1544.01 619.366 3
 -9 -6 1 3892.91 976.385 4
 9 -6 -1 4073.26 1003.44 3
 -9 -6 0 1165.26 575.683 4
 9 -6 0 1030.62 594.854 3
 -9 -6 -1 283.024 388.585 4
 9 -6 1 845.454 410.347 3
 9 -7 -7 7776.17 1447.8 3
 9 -7 -6 353.317 376.373 3
 -9 -7 5 245.663 147.106 4
 9 -7 -5 1684.36 709.317 3
 -9 -7 4 204.699 183.634 4
 9 -7 -4 373.573 495.29 3
 -9 -7 3 276.479 371.947 4
 9 -7 -3 386.95 335.145 3
 -9 -7 2 1375.64 541.08 4
 9 -7 -2 1248.49 578.714 3
 -9 -7 1 2634.49 820.396 4
 9 -7 -1 2687.94 781.109 3
 -9 -7 0 1170 705.96 4
 9 -7 0 1161.26 567.899 3
 9 -7 1 3182.9 873.403 3
 9 -8 -7 -166.067 277.428 3
 9 -8 -6 8180.86 1470.9 3
 9 -8 -5 787.111 503.018 3
 -9 -8 4 4521.05 999.484 4
 9 -8 -4 5074.69 1136.59 3
 -9 -8 3 142.827 207.415 4
 9 -8 -3 106.054 406.688 3
 -9 -8 2 2733.64 828.546 4
 9 -8 -2 2820.66 841.574 3
 -9 -8 1 1380.31 740.488 4
 9 -8 -1 1115.5 581.435 3
 -9 -8 0 3301.11 973.561 4
 9 -8 0 3165.87 847.851 3
 9 -8 1 2848.7 824.852 3
 9 -9 -6 1138.57 666.908 3
 9 -9 -5 1521.93 630.215 3
 -9 -9 4 262.913 317.103 4
 9 -9 -4 1572.36 712.306 3
 -9 -9 3 514.08 486.419 4
 9 -9 -3 43.2056 216.346 3
 -9 -9 2 475.955 391.832 4
 9 -9 -2 889.578 607.542 3
 -9 -9 1 4703.85 1144.99 4
 9 -9 -1 2958.07 852.092 3
 9 -9 0 3947.37 968.344 3
 -9 -10 4 8476.78 1410.94 4
 9 -10 -4 8681.49 1502.06 3
 -9 -10 3 1738.8 697.806 4
 9 -10 -3 1634.34 700.952 3
 -9 -10 2 -83.2414 246.809 4
 9 -10 -2 621.505 529.022 3
 -9 -10 1 373.113 456.715 4
 9 -10 -1 1239.17 587.771 3
 9 -10 0 153.22 312.964 3
 -9 -11 3 -120.722 426.858 4
 -9 -11 2 178.034 243.618 4
 9 -11 -2 329.092 330.682 3
 9 -11 -1 1673.45 721.862 3
 9 -11 0 4708.9 1057.63 3
 -10 -3 0 -641.336 457.088 4
 -10 -4 1 2025.72 718.362 4
 -10 -5 2 227.818 330.49 4
 -10 -5 1 1679.24 709.464 4
 -10 -6 2 672.423 410.565 4
 -10 -7 3 350.051 380.75 4
 -10 -7 2 785.438 530.716 4
 -10 -8 3 1309.24 689.872 4
 -10 -9 4 1237.91 582.595 4

_iucr_refine_instructions_details
;
TITL shi_3304_alni_a.res in P2(1)/n
REM Old TITL shI_3304_AlNi in P21/n #14
REM SHELXT solution in P2(1)/n
REM R1 0.164, Rweak 0.402, Alpha 0.069, Orientation as input
REM Formula found by SHELXT: C17 N O1 S
CELL 0.71073 7.882704 18.464409 10.599958 90 110.6339 90
ZERR 4 0.00057 0.001355 0.000788 0 0.0086 0
LATT 1
SYMM 0.5-X,0.5+Y,0.5-Z
SFAC C H N O S
UNIT 52 64 16 16 4
 
L.S. 10
PLAN  5
BOND $H
htab
CONF
MORE -1
fmap 2
acta
SHEL 99 0.84
OMIT 2 0 0
OMIT -4 3 3
OMIT 0 4 0
OMIT 3 5 0
OMIT 1 2 3
REM <olex2.extras>
REM <HklSrc "%.\\shI_3304_AlNi.hkl">
REM </olex2.extras>
 
WGHT    0.047900    0.735100
FVAR       5.58859
S1    5    1.001552    0.525323    0.689956    11.00000    0.02404    0.02516 =
         0.02620   -0.00182    0.01323    0.00349
O1    4    0.095566    0.716569    0.399367    11.00000    0.01843    0.05184 =
         0.05893   -0.01114    0.00977   -0.00081
O2    4    0.280714    0.735520    0.276458    11.00000    0.02985    0.04080 =
         0.03122   -0.00023    0.00041    0.00579
O3    4    0.899357    0.463858    0.621406    11.00000    0.04134    0.02875 =
         0.03699   -0.01085    0.02309   -0.00291
O4    4    1.194485    0.520178    0.730869    11.00000    0.02604    0.03948 =
         0.03894    0.00447    0.01642    0.00960
N1    3    0.249312    0.708297    0.395294    11.00000    0.02349    0.03113 =
         0.03366   -0.00810    0.00671   -0.00423
N2    3    0.457866    0.720519    0.292956    11.00000    0.02978    0.03440 =
         0.02806   -0.00075    0.00482    0.00259
N3    3    0.772221    0.618744    0.550929    11.00000    0.02123    0.02562 =
         0.02374   -0.00388    0.01041   -0.00042
N4    3    0.950978    0.598001    0.591401    11.00000    0.01920    0.03393 =
         0.02882    0.00331    0.01281   -0.00126
AFIX  43
H4    2    1.030061    0.620781    0.567643    11.00000   -1.20000
AFIX   0
C1    1    0.928394    0.553503    0.822003    11.00000    0.02000    0.01925 =
         0.01905   -0.00035    0.00788    0.00426
C2    1    1.036121    0.604261    0.915533    11.00000    0.01762    0.02283 =
         0.02220    0.00318    0.00504    0.00277
C3    1    0.969709    0.630727    1.011970    11.00000    0.02709    0.02225 =
         0.02034   -0.00261    0.00195    0.00363
AFIX  43
H3    2    1.040004    0.663586    1.075426    11.00000   -1.20000
AFIX   0
C4    1    0.804109    0.610366    1.017609    11.00000    0.02666    0.02339 =
         0.01785    0.00341    0.00675    0.00695
C5    1    0.703068    0.559472    0.925255    11.00000    0.02151    0.02728 =
         0.02592    0.00515    0.01272    0.00250
AFIX  43
H5    2    0.592654    0.544616    0.929833    11.00000   -1.20000
AFIX   0
C6    1    0.759434    0.529819    0.826532    11.00000    0.02398    0.02048 =
         0.02155    0.00180    0.00751    0.00084
C7    1    0.636940    0.474710    0.734444    11.00000    0.02900    0.03487 =
         0.03638   -0.00992    0.01380   -0.00687
AFIX 137
H7A   2    0.697843    0.428809    0.746804    11.00000   -1.50000
H7B   2    0.606429    0.490046    0.642557    11.00000   -1.50000
H7C   2    0.528262    0.470053    0.755115    11.00000   -1.50000
AFIX   0
C8    1    0.734087    0.643111    1.120506    11.00000    0.03960    0.03345 =
         0.02691   -0.00316    0.01585    0.00161
AFIX 137
H8A   2    0.648517    0.680694    1.078849    11.00000   -1.50000
H8B   2    0.833484    0.663164    1.193424    11.00000   -1.50000
H8C   2    0.675782    0.606273    1.154606    11.00000   -1.50000
AFIX   0
C9    1    1.218277    0.632110    0.919590    11.00000    0.02292    0.03384 =
         0.04187   -0.00749    0.00817   -0.00318
AFIX 137
H9A   2    1.304032    0.593008    0.941077    11.00000   -1.50000
H9B   2    1.259628    0.669159    0.987075    11.00000   -1.50000
H9C   2    1.206865    0.651852    0.833193    11.00000   -1.50000
AFIX   0
C10   1    0.715478    0.663353    0.453046    11.00000    0.02433    0.03074 =
         0.02185   -0.00361    0.01228   -0.00202
AFIX  43
H10   2    0.792694    0.680052    0.410323    11.00000   -1.20000
AFIX   0
C11   1    0.528428    0.687633    0.409420    11.00000    0.02589    0.02108 =
         0.02059   -0.00404    0.00675   -0.00403
C12   1    0.401497    0.679736    0.475667    11.00000    0.02096    0.02613 =
         0.02692   -0.00716    0.00646   -0.00264
C13   1    0.413730    0.649217    0.607741    11.00000    0.02859    0.03891 =
         0.03655    0.00176    0.01589   -0.00231
AFIX 137
H13A  2    0.333698    0.675280    0.641894    11.00000   -1.50000
H13B  2    0.535952    0.653513    0.669955    11.00000   -1.50000
H13C  2    0.379474    0.599069    0.597020    11.00000   -1.50000
HKLF 4
 
REM  shi_3304_alni_a.res in P2(1)/n
REM R1 =  0.0534 for   2029 Fo > 4sig(Fo)  and  0.0706 for all   2550 data
REM    203 parameters refined using      0 restraints
 
END  
     
WGHT      0.0477      0.7467 
REM Highest difference peak  0.406,  deepest hole -0.365,  1-sigma level  0.061
Q1    1   0.9949  0.5902  0.5198  11.00000  0.05    0.41
Q2    1   0.9454  0.5451  0.7505  11.00000  0.05    0.30
Q3    1   0.7768  0.6078  1.2134  11.00000  0.05    0.28
Q4    1   0.3957  0.4126  0.7353  11.00000  0.05    0.21
Q5    1   0.7789  0.6952  1.1443  11.00000  0.05    0.21

  REM The information below was added by Olex2.
  REM
  REM R1 = 0.0534 for 2029 Fo > 4sig(Fo) and 0.0706 for all 6796 data
  REM n/a parameters refined using n/a restraints
  REM Highest difference peak 0.41, deepest hole -0.37
  REM Mean Shift 0, Max Shift 0.001.

  REM +++ Tabular Listing of Refinement Information +++
  REM R1_all = 0.0706
  REM R1_gt = 0.0534
  REM wR_ref = 0.1214
  REM GOOF = 1.053
  REM Shift_max = 0.001
  REM Shift_mean = 0
  REM Reflections_all = 6796
  REM Reflections_gt = 2029
  REM Parameters = n/a
  REM Hole = -0.37
  REM Peak = 0.41
  REM Flack = n/a

  
;
_olex2_date_sample_data_collection 2016-09-27
_olex2_submission_special_instructions 'No special instructions were received'
_oxdiff_exptl_absorpt_empirical_details
;
Empirical correction (ABSPACK) includes:
- Absorption correction using spherical harmonics
- Frame scaling
;
_oxdiff_exptl_absorpt_empirical_full_max 1.196
_oxdiff_exptl_absorpt_empirical_full_min 0.578
